# Supplementary material for: Genetic diversity of laboratory strains and implications for research: The case of Aedes aegypti
Source: PLoS Negl Trop Dis. 2019 Dec 9;13(12):e0007930. doi: 10.1371/journal.pntd.0007930 (PMC6922456; doi:10.1371/journal.pntd.0007930)
Supplement: S2 File — (TXT) [file pntd.0007930.s016.txt]

AC1	AC2	AC4	AC5	CT2	AG1	AG2	AG5	A1	A9	B2	B3														
Hamb_001	1	197	197	184	186	128	128	147	156	184	188	121	121	117	117	178	178	162	168	194	194	113	113	166	175
Hamb_002	1	197	197	184	188	128	128	159	159	184	184	121	123	115	117	178	178	168	168	188	188	-9	-9	166	175
Hamb_003	1	197	209	186	188	128	128	156	156	188	188	115	121	115	115	168	178	168	168	182	182	-9	-9	166	175
Hamb_004	1	197	197	184	188	128	134	156	159	184	184	121	121	115	117	166	178	168	168	194	194	113	113	166	175
Hamb_005	1	209	209	184	186	128	128	156	159	188	188	117	123	115	117	168	172	162	168	188	188	113	113	166	166
Hamb_006	1	197	209	184	188	128	128	159	159	184	184	117	121	117	117	172	178	162	168	194	194	113	113	166	166
Hamb_007	1	197	197	184	188	128	128	156	159	184	188	117	121	115	117	178	178	162	168	182	188	113	113	166	166
Hamb_008	1	197	197	184	184	128	134	156	159	184	184	117	121	117	117	168	178	168	168	194	194	113	113	166	175
Hamb_009	1	197	197	188	188	128	134	147	159	184	188	121	123	117	117	178	178	162	162	182	194	113	113	166	175
Hamb_010	1	197	197	186	188	128	128	147	156	184	184	115	123	117	117	172	178	162	168	188	188	113	113	166	175
Hamb_011	1	197	197	184	184	128	128	156	159	188	188	117	121	115	115	178	178	168	168	182	188	113	113	166	166
Hamb_012	1	197	197	184	186	128	128	156	159	184	188	121	121	117	117	166	178	162	168	188	194	113	113	166	175
Hamb_013	1	209	209	184	186	128	128	147	156	184	188	117	121	117	117	178	178	168	168	182	182	113	113	175	175
Hamb_014	1	209	209	184	186	128	128	156	159	184	188	115	117	115	115	178	178	162	168	182	182	113	113	175	175
Hamb_015	1	197	209	186	188	128	128	156	159	184	188	121	123	115	117	166	178	162	168	188	188	113	113	166	175
Hamb_016	1	197	209	184	186	128	128	156	159	188	188	117	121	115	117	168	178	162	168	188	188	-9	-9	166	175
Hamb_017	1	197	197	186	186	128	128	156	156	188	188	115	123	117	117	178	178	162	162	182	188	113	113	166	166
Hamb_018	1	197	209	188	188	128	128	156	159	184	188	121	121	117	117	168	178	162	168	188	188	113	113	166	175
Hamb_019	1	197	209	186	186	128	128	147	159	184	184	121	123	115	117	168	178	162	168	-9	-9	113	113	166	166
Hamb_020	1	209	209	188	188	128	128	159	159	188	188	121	123	117	117	166	178	162	162	188	188	113	113	175	175
Hamb_021	1	197	197	186	186	128	128	156	159	188	188	121	121	117	117	172	178	162	168	188	188	113	113	166	166
Hamb_022	1	197	209	184	186	128	128	157	159	184	184	115	121	117	117	168	172	162	168	182	188	113	113	166	175
Hamb_023	1	197	209	184	186	128	128	159	159	184	184	115	117	115	115	172	178	162	162	188	194	113	113	166	175
Hamb_025	1	197	209	184	184	128	134	156	159	184	184	117	121	117	117	168	178	168	168	194	194	-9	-9	175	175
RockF_001	2	197	197	188	188	128	128	156	156	184	184	121	121	129	133	176	178	168	168	191	191	113	113	175	175
RockF_002	2	197	197	188	188	128	130	147	156	188	188	121	121	119	119	176	176	168	168	191	191	113	113	166	166
RockF_003	2	197	197	188	188	128	128	156	156	184	184	121	121	133	133	176	176	168	168	191	191	113	113	166	175
RockF_004	2	197	197	184	188	130	130	147	147	184	184	121	121	133	133	176	180	168	168	191	191	113	113	166	166
RockF_005	2	197	197	184	188	130	130	147	156	184	184	121	121	119	129	178	180	168	168	-9	-9	113	113	166	166
RockF_006	2	197	197	188	188	128	130	156	156	184	188	121	121	119	133	178	180	168	168	191	191	113	113	166	166
RockF_007	2	197	197	188	188	128	130	156	156	184	188	121	121	119	129	178	180	168	168	191	191	113	113	166	166
RockF_008	2	197	197	188	188	128	128	156	156	184	188	121	121	119	129	176	178	168	168	191	191	113	113	166	175
RockF_009	2	197	197	184	188	128	128	147	147	188	188	115	121	133	133	178	180	168	168	191	191	113	113	166	166
RockF_010	2	197	197	184	188	130	130	147	156	188	188	121	121	139	139	176	178	168	168	191	191	113	113	166	175
RockF_011	2	197	197	184	188	128	130	147	156	184	188	115	121	119	119	178	180	168	168	191	191	113	113	166	166
RockF_012	2	197	197	184	188	128	130	147	156	188	188	121	121	119	157	176	180	162	168	191	191	113	113	166	166
RockM_001	2	197	197	184	184	128	130	147	147	184	188	115	115	119	129	178	180	168	168	191	191	113	113	166	175
RockM_002	2	197	197	184	188	128	128	147	148	184	188	115	121	119	129	180	180	168	168	191	191	113	113	175	175
RockM_003	2	197	197	184	188	128	128	156	156	184	188	115	121	119	129	176	180	162	168	191	191	113	113	166	166
RockM_004	2	197	197	184	188	128	130	147	147	184	188	115	125	119	129	176	180	168	168	191	191	113	113	166	166
RockM_005	2	197	197	188	188	128	130	156	156	184	184	121	121	129	133	178	180	168	168	191	191	113	113	166	166
RockM_006	2	197	197	184	184	128	130	147	147	188	188	121	121	119	129	178	178	168	168	191	191	113	113	166	175
RockM_007	2	197	197	184	184	130	130	147	156	184	188	115	121	119	139	178	178	162	168	191	191	113	113	166	166
RockM_008	2	197	197	184	188	128	128	147	156	184	188	115	125	117	119	180	180	168	168	191	191	113	113	166	175
RockM_009	2	197	197	184	188	128	130	147	147	188	188	115	121	117	129	180	180	168	168	191	191	113	113	166	166
RockM_010	2	197	197	184	188	128	130	147	156	184	188	121	121	119	119	176	178	168	168	191	191	113	113	175	175
RockM_011	2	197	197	184	184	128	128	147	147	184	188	115	121	119	119	176	178	168	168	191	191	113	113	166	175
RockM_012	2	197	197	184	184	130	130	147	148	188	188	115	121	119	119	176	178	168	168	191	191	113	113	166	166
OX513_001	3	207	209	184	188	128	128	156	158	184	184	115	121	115	115	168	168	158	168	191	191	113	113	172	172
OX513_002	3	207	209	188	188	128	128	156	156	184	184	115	119	119	131	176	176	168	168	191	191	113	113	172	172
OX513_003	3	209	209	188	188	128	128	156	158	184	184	115	115	115	115	168	168	168	168	191	191	104	113	166	172
OX513_004	3	207	209	188	188	128	128	152	158	184	184	115	121	115	131	168	168	168	168	194	194	113	113	166	172
OX513_005	3	209	209	188	188	128	128	152	152	184	184	115	115	115	131	168	168	158	158	191	191	113	113	166	172
OX513_006	3	207	209	188	188	128	128	152	158	188	188	115	121	131	131	168	168	168	168	191	191	113	113	172	172
OX513_007	3	209	209	188	188	128	128	156	158	188	188	121	121	115	119	168	170	158	168	191	191	113	113	175	175
OX513_008	3	195	209	184	184	128	128	152	158	184	188	119	119	115	115	168	176	158	168	191	191	113	113	166	172
OX513_009	3	195	209	184	184	128	128	152	156	184	184	119	121	115	115	168	176	168	168	191	191	113	113	172	175
OX513_010	3	207	209	184	188	128	128	152	156	184	184	115	121	115	131	168	176	168	168	191	191	113	113	172	175
OX513_011	3	207	209	184	188	128	128	152	152	184	184	115	119	115	115	168	176	168	168	191	191	113	113	172	172
OX513_012	3	207	209	184	188	128	128	152	152	184	184	115	119	131	131	168	168	158	158	191	191	113	113	166	172
OX513_013	3	207	209	184	188	128	128	156	156	184	188	115	121	115	115	176	176	168	168	191	191	113	113	172	175
OX513_014	3	209	209	188	188	128	128	156	158	184	188	115	115	119	131	168	170	158	168	191	191	113	113	172	172
OX513_016	3	207	209	184	188	128	128	152	158	184	184	117	121	115	115	176	176	168	168	191	191	104	113	166	172
OX513_017	3	209	209	184	184	128	128	152	152	184	188	119	121	115	131	170	176	158	168	191	191	113	113	166	172
OX513_018	3	207	209	184	188	128	128	156	156	184	184	115	119	115	115	168	176	168	168	194	194	113	113	166	175
OX513_019	3	209	209	188	188	128	128	152	156	184	184	115	119	115	131	168	168	158	168	191	191	104	113	166	172
OX513_020	3	209	209	188	188	128	128	152	156	188	188	115	119	115	131	176	176	168	168	191	191	113	113	172	172
OX513_021	3	209	209	188	188	128	128	156	156	188	188	115	115	115	131	168	170	158	168	191	191	104	113	166	172
OX513_022	3	207	207	188	188	128	128	156	156	184	188	115	115	115	115	168	176	168	168	194	194	113	113	166	172
OX513_023	3	207	209	184	188	128	128	152	154	184	188	115	121	119	131	168	168	158	168	191	191	113	113	172	172
OX513_024	3	207	209	184	188	128	128	152	156	184	184	115	117	119	131	168	176	158	158	191	191	113	113	166	172
OX513_025	3	207	207	184	188	128	128	156	156	184	188	115	121	115	131	168	168	158	168	194	194	113	113	172	172
Liv_001	4	197	197	188	188	128	128	160	160	184	184	121	121	131	131	176	176	168	168	194	194	113	113	175	175
Liv_002	4	197	197	188	188	128	128	160	160	184	184	121	121	131	131	170	176	168	168	194	194	113	113	175	175
Liv_003	4	197	197	188	188	128	128	160	160	184	184	115	121	131	131	170	176	168	168	194	194	113	113	175	175
Liv_004	4	197	209	188	188	128	128	160	160	184	184	121	121	131	131	176	176	168	168	194	194	113	113	175	175
Liv_006	4	197	197	188	188	128	128	160	160	184	184	121	121	131	131	176	176	168	168	194	194	113	113	175	175
Liv_007	4	197	209	188	188	128	128	160	160	184	184	121	121	131	131	176	176	168	168	194	194	113	113	175	175
Liv_008	4	197	197	188	188	128	128	160	160	184	184	121	121	131	131	170	176	168	168	194	194	113	113	175	175
Liv_009	4	197	209	184	188	128	128	160	160	184	184	121	121	131	131	170	176	168	168	194	194	113	113	175	175
Liv_010	4	197	209	188	188	128	128	160	160	184	184	121	121	131	131	176	176	168	168	194	194	113	113	175	175
Liv_011	4	197	209	184	188	128	128	160	160	184	184	121	121	131	131	176	176	168	168	194	194	113	113	175	175
Liv_012	4	197	197	188	188	128	128	160	160	184	184	121	121	131	131	176	176	168	168	194	194	113	113	175	175
Liv_013	4	197	209	184	188	128	128	160	160	184	184	121	121	131	131	170	176	168	168	194	194	113	113	175	175
Liv_014	4	197	197	188	188	128	128	160	160	184	184	121	121	131	131	170	176	168	168	194	194	113	113	175	175
Liv_015	4	197	209	184	188	128	128	160	160	184	184	121	121	131	131	176	176	168	168	194	194	113	113	175	175
Liv_016	4	197	209	188	188	128	128	160	160	184	184	121	121	131	131	176	176	168	168	194	194	113	113	175	175
Liv_017	4	197	209	188	188	128	128	148	160	184	184	121	121	131	131	170	176	168	168	194	194	113	113	175	175
Liv_018	4	197	209	188	188	128	128	148	160	184	184	121	121	131	131	176	176	168	168	194	194	113	113	175	175
Liv_019	4	197	209	184	188	128	128	160	160	184	184	121	121	131	131	176	176	168	168	194	194	113	113	175	175
Liv_020	4	197	197	188	188	128	128	160	160	184	184	121	121	131	131	170	176	168	168	194	194	113	113	175	175
Liv_021	4	197	209	188	188	128	128	160	160	184	184	121	121	131	131	170	176	168	168	194	194	113	113	175	175
Liv_022	4	197	197	188	188	128	128	160	160	184	184	121	121	131	131	176	176	168	168	194	194	113	113	175	175
Liv_023	4	197	209	184	188	128	128	160	160	184	184	121	121	131	131	176	176	168	168	194	194	113	113	175	175
Liv_025	4	197	197	184	188	128	128	148	160	184	184	121	121	131	131	176	176	168	168	194	194	113	113	175	175
Liv_026	4	197	209	188	188	128	128	160	160	184	184	121	121	131	131	176	176	168	168	194	194	113	113	175	175
Bak_001	5	209	209	188	188	128	128	152	159	184	184	117	121	119	119	172	172	168	168	188	188	113	113	166	166
Bak_002	5	209	209	188	188	128	128	152	159	184	184	117	117	119	119	176	178	168	168	188	191	113	113	166	172
Bak_003	5	209	209	188	188	128	128	152	159	184	188	121	121	119	119	178	178	168	168	188	188	104	113	166	172
Bak_004	5	209	209	188	188	128	128	152	159	184	188	117	121	119	119	176	176	168	168	188	188	113	113	166	166
Bak_007	5	209	209	186	188	128	128	152	159	184	184	111	117	119	119	172	176	168	168	188	188	113	113	166	172
Bak_008	5	209	209	188	188	128	128	152	159	188	188	115	119	119	119	176	178	168	168	188	188	113	113	166	172
Bak_011	5	209	209	188	188	128	128	159	159	184	184	117	121	119	119	176	178	168	168	188	188	113	113	166	172
Bak_012	5	209	209	188	188	128	128	152	159	184	184	117	117	119	119	172	176	168	168	188	188	113	113	166	172
Bak_013	5	209	209	188	188	128	128	159	159	184	188	117	121	119	119	178	178	168	168	188	188	113	113	166	166
Bak_014	5	209	209	188	188	128	128	159	159	184	188	117	117	119	119	176	178	168	168	188	188	113	113	166	166
Bak_015	5	209	209	188	188	128	128	159	159	184	184	113	117	119	119	172	176	168	168	188	188	113	113	166	172
Bak_017	5	197	209	188	188	128	134	152	159	184	184	121	121	119	119	176	176	168	168	-9	-9	113	113	166	172
Bak_018	5	209	209	188	188	128	128	159	159	184	184	117	121	119	119	178	178	168	168	188	188	113	113	166	172
Bak_020	5	209	209	179	188	128	128	152	159	184	184	117	117	115	119	-9	-9	160	168	188	188	113	113	166	166
Bak_021	5	197	209	188	188	128	128	159	159	184	184	113	117	119	119	172	178	168	168	188	188	113	113	172	172
Bak_022	5	209	209	188	188	128	128	159	159	188	188	117	121	119	119	172	176	168	168	188	188	104	113	166	166
Bak_023	5	209	209	188	188	128	128	159	159	184	184	117	117	119	119	176	178	168	168	188	191	113	113	166	166
Bak_024	5	209	209	188	188	128	128	159	159	184	184	117	121	119	119	172	172	168	168	188	191	104	113	166	172
Bak_025	5	209	209	188	188	128	128	152	159	184	184	117	117	119	119	172	176	168	168	188	188	113	113	166	166
Bak_026	5	209	209	188	188	128	128	159	159	184	184	117	117	119	119	176	176	168	168	188	188	113	113	166	172
Bak_027	5	209	209	188	188	128	128	159	159	184	184	117	117	119	119	176	176	168	168	188	188	113	113	166	172
Bak_028	5	209	209	188	188	128	128	152	159	184	188	-9	-9	115	119	170	176	160	168	188	188	113	113	166	172
Bak_029	5	209	209	188	188	128	128	159	159	188	188	117	117	119	119	176	178	168	168	179	188	107	113	-9	-9
Bak_030	5	209	209	188	188	128	128	152	159	184	184	117	121	119	119	176	176	168	168	188	188	104	104	166	166
D2S3_001	6	197	209	184	184	128	128	159	160	184	184	117	119	113	117	166	166	156	162	191	191	95	95	166	172
D2S3_002	6	197	209	188	188	128	128	157	157	184	184	113	117	117	117	168	168	156	162	188	188	95	113	166	172
D2S3_003	6	209	209	184	188	128	128	157	157	184	184	113	119	117	153	168	178	156	168	188	188	95	107	166	166
D2S3_004	6	197	197	184	188	128	128	159	160	184	184	117	119	117	153	168	168	156	156	188	188	95	107	166	172
D2S3_005	6	209	209	184	188	128	128	153	157	184	192	117	121	117	153	178	178	156	156	191	191	95	107	166	166
D2S3_006	6	197	197	184	188	128	128	159	159	184	184	113	117	117	117	168	178	156	162	188	188	95	113	166	166
D2S3_007	6	197	209	184	184	128	128	157	160	184	184	119	119	117	153	166	178	156	162	191	191	95	113	166	172
D2S3_008	6	197	209	184	188	128	128	157	159	184	184	119	119	113	153	166	168	162	162	188	191	95	107	172	172
D2S3_009	6	197	209	188	188	128	128	159	159	184	184	117	119	117	153	166	178	156	168	188	188	95	107	166	166
D2S3_010	6	197	209	188	188	128	128	157	159	184	184	117	121	117	153	168	178	156	156	188	188	95	113	166	172
D2S3_011	6	197	209	188	188	128	128	157	159	184	184	113	119	117	153	168	178	156	156	191	191	95	113	166	166
D2S3_012	6	197	209	188	188	128	128	157	159	184	184	113	117	113	153	168	178	156	156	188	188	95	107	166	166
D2S3_013	6	197	209	188	188	128	128	153	160	184	192	113	121	117	153	178	178	156	156	188	188	95	113	166	172
D2S3_014	6	197	209	184	188	128	128	157	159	184	184	117	119	117	117	168	168	156	156	191	191	95	107	172	172
D2S3_015	6	197	209	188	188	128	128	153	159	184	192	117	121	113	117	168	168	156	156	188	188	95	95	166	166
D2S3_016	6	197	209	188	188	128	128	157	159	184	184	113	117	113	113	168	178	156	156	188	188	107	107	166	172
D2S3_017	6	197	209	188	188	128	128	157	157	184	184	113	117	113	153	168	178	156	156	191	191	95	95	166	166
D2S3_018	6	197	197	188	188	128	128	153	159	184	192	117	117	117	153	168	168	156	156	188	191	95	113	166	172
D2S3_019	6	197	209	188	188	128	128	153	159	184	192	117	117	113	113	168	178	156	168	188	191	95	107	166	166
D2S3_020	6	197	209	184	188	128	128	157	157	184	184	117	119	117	117	166	168	162	168	188	188	95	113	166	172
D2S3_021	6	197	197	188	188	128	128	160	160	184	184	117	121	117	117	166	168	156	162	188	188	95	113	166	172
D2S3_022	6	197	209	188	188	128	128	157	160	184	184	117	117	153	155	166	168	156	162	188	188	95	95	166	172
D2S3_024	6	209	209	184	188	128	128	153	157	184	192	117	117	113	153	168	168	156	168	188	191	95	95	166	166
D2S3_025	6	197	209	184	184	128	128	159	160	184	184	119	119	117	117	168	168	156	156	191	191	95	113	166	166
CheDC_001	7	195	197	188	188	128	128	147	158	188	188	115	121	115	115	168	176	168	168	188	188	113	113	166	166
CheDC_002	7	209	209	188	188	128	130	156	160	188	188	121	121	115	145	168	170	157	171	182	188	113	113	166	172
CheDC_003	7	195	195	188	188	128	128	147	147	188	188	121	121	115	145	176	176	171	171	188	188	113	113	166	166
CheDC_004	7	195	195	188	188	128	128	156	158	188	188	115	121	117	117	170	176	168	168	188	188	113	113	166	166
CheDC_005	7	195	209	188	188	128	128	147	160	188	188	121	121	117	143	170	176	168	168	182	188	113	113	166	166
CheDC_006	7	195	209	188	188	128	128	147	159	184	188	121	121	115	117	176	176	162	168	188	188	113	113	166	175
CheDC_007	7	195	209	188	188	128	128	147	160	188	188	121	121	115	117	176	176	168	168	188	188	113	113	166	172
CheDC_008	7	195	197	188	188	128	128	160	160	184	188	115	121	115	141	168	176	159	168	188	188	95	113	166	175
CheDC_009	7	195	209	188	188	128	128	156	158	188	188	121	121	115	133	176	176	159	168	188	188	113	113	166	172
CheDC_010	7	197	209	188	188	128	128	147	160	188	188	115	121	115	115	176	176	168	168	188	188	113	113	166	166
CheDC_011	7	195	197	188	188	128	130	147	158	188	188	115	121	115	141	168	176	168	168	188	188	113	113	172	172
CheDC_012	7	195	209	188	188	128	128	147	147	184	188	121	121	115	115	176	176	159	168	188	188	113	113	166	172
CheDC_013	7	195	209	188	188	128	128	147	147	184	188	117	121	115	115	168	176	168	171	188	188	113	113	166	166
CheDC_014	7	195	209	188	188	128	128	160	160	184	188	121	121	115	141	168	176	159	171	188	188	95	113	166	166
CheDC_015	7	195	209	188	188	128	128	158	160	184	188	115	121	115	145	170	170	159	168	188	188	113	113	166	166
CheDC_016	7	195	195	188	188	128	128	147	147	184	184	115	115	133	141	170	176	168	171	188	188	113	113	166	166
CheDC_017	7	195	209	188	188	128	128	147	156	188	188	121	121	115	115	170	176	159	168	188	188	113	113	166	172
CheDC_018	7	209	209	188	188	128	130	147	160	184	188	121	121	117	145	170	176	157	171	188	188	113	113	166	172
CheDC_019	7	197	209	188	188	128	128	147	156	184	188	115	121	117	141	170	176	168	168	188	188	113	113	166	166
CheDC_020	7	209	209	188	188	130	130	156	156	188	188	115	121	115	141	176	176	168	168	188	188	113	113	166	166
CheDC_021	7	209	209	188	188	128	130	147	159	188	188	115	115	117	133	176	176	168	168	188	188	113	113	166	175
CheDC_022	7	195	209	188	188	128	130	147	160	184	188	121	121	115	117	170	176	168	168	188	188	113	113	166	172
CheDC_023	7	209	209	188	188	128	128	156	160	184	188	115	117	115	115	176	176	159	168	188	188	113	113	166	166
CheDC_025	7	195	209	188	188	128	130	147	160	188	188	121	121	115	133	168	176	168	168	188	188	113	113	166	172
CheDC_026	7	209	209	188	188	128	128	156	156	184	184	121	121	133	133	176	176	168	171	188	188	113	113	166	166
AgRock_001	8	197	209	184	186	128	130	156	159	184	188	117	117	115	115	172	172	168	168	182	188	113	113	166	166
AgRock_002	8	209	209	184	186	128	130	158	159	184	184	117	117	117	133	172	178	168	168	188	191	113	113	166	166
AgRock_003	8	209	209	184	186	128	130	156	156	184	184	115	117	115	115	172	172	168	168	194	194	113	113	166	166
AgRock_004	8	197	209	184	184	130	130	158	159	184	188	117	119	115	115	172	172	168	168	191	194	113	113	166	166
AgRock_005	8	209	209	186	188	128	130	156	158	184	184	117	119	115	131	172	172	158	168	188	191	113	113	166	166
AgRock_006	8	209	209	184	186	130	130	156	156	184	184	117	117	115	115	172	172	158	168	191	194	113	113	166	166
AgRock_007	8	209	209	184	186	128	130	156	158	184	184	117	117	117	133	176	178	168	168	188	191	113	113	166	166
AgRock_008	8	209	209	184	186	128	130	156	159	184	184	117	117	117	117	172	172	168	168	188	194	113	113	166	166
AgRock_009	8	209	209	186	188	128	130	156	159	184	184	115	119	115	131	172	172	158	168	188	191	113	113	166	166
AgRock_010	8	209	209	184	188	130	130	156	158	188	188	117	119	115	115	176	178	168	168	194	194	113	113	166	166
AgRock_011	8	209	209	184	186	128	130	156	156	184	184	117	117	115	115	172	178	168	168	191	194	113	113	166	166
AgRock_012	8	209	209	184	186	130	130	156	158	184	184	117	117	115	115	172	172	158	158	191	191	113	113	166	166
AgRock_013	8	209	209	186	186	128	130	156	156	184	184	117	117	115	115	172	172	168	168	191	194	113	113	166	166
AgRock_014	8	209	209	184	184	128	130	156	158	184	184	115	117	115	115	172	172	168	168	182	194	113	113	166	166
AgRock_015	8	209	209	184	186	130	130	156	159	184	188	115	119	117	117	172	172	168	168	191	194	113	113	166	166
AgRock_016	8	209	209	184	184	130	130	156	159	184	184	117	117	115	115	172	178	168	168	191	191	113	113	166	166
AgRock_017	8	209	209	186	186	128	130	156	156	184	184	117	117	115	115	172	172	168	168	188	194	113	113	166	166
AgRock_019	8	209	209	184	186	128	130	158	159	184	188	115	117	115	115	172	178	158	168	191	191	113	113	166	166
AgRock_020	8	209	209	184	186	130	130	156	158	184	188	115	117	115	133	172	178	158	168	188	194	113	113	166	166
AgRock_023	8	209	209	184	184	128	130	147	156	184	184	117	117	133	133	176	176	168	168	191	194	113	113	166	166
AgRock_024	8	209	209	184	186	128	130	158	159	184	184	115	117	117	133	172	172	158	168	188	191	113	113	166	166
AgRock_025	8	209	209	184	188	130	130	147	159	184	184	115	119	117	133	172	176	158	168	188	188	113	113	166	166
AgRock_026	8	209	209	184	186	128	128	147	159	184	188	117	119	117	117	172	172	168	168	188	194	113	113	166	166
AgRock_027	8	209	209	184	186	128	130	156	159	184	184	117	119	117	117	176	178	168	168	182	191	113	113	166	166
LivDC_001	9	197	209	184	188	132	132	152	156	184	190	115	119	117	119	172	172	168	168	182	182	95	95	-9	-9
LivDC_002	9	197	209	188	188	130	132	159	160	184	188	115	117	115	117	172	172	168	168	-9	-9	95	113	166	166
LivDC_003	9	209	209	188	188	130	132	152	156	188	190	115	117	117	119	172	172	168	168	-9	-9	113	113	166	166
LivDC_004	9	203	203	188	188	132	132	159	159	188	188	117	119	119	119	172	172	168	168	182	182	95	113	-9	-9
LivDC_005	9	209	209	188	188	128	132	156	159	188	188	117	119	115	119	172	172	168	168	194	194	95	95	166	166
LivDC_006	9	203	209	188	188	128	128	156	156	184	188	115	115	117	119	172	172	168	168	-9	-9	95	95	166	166
LivDC_007	9	203	209	188	188	130	132	156	159	184	184	115	115	117	131	172	172	168	168	182	182	95	95	166	166
LivDC_008	9	195	209	188	188	128	132	156	160	184	190	115	119	117	119	172	172	158	168	194	194	95	95	166	166
LivDC_009	9	203	209	188	188	128	132	156	160	184	184	113	117	117	119	172	172	168	171	-9	-9	95	113	166	166
LivDC_010	9	203	209	188	188	132	132	156	156	184	188	115	117	117	131	172	172	168	168	194	194	95	113	-9	-9
LivDC_011	9	209	209	188	188	130	132	156	159	188	188	115	117	117	119	172	172	168	168	194	194	95	95	-9	-9
LivDC_012	9	203	209	188	188	128	132	152	156	188	190	115	117	115	119	172	172	158	171	188	188	95	95	166	166
LivDC_013	9	195	209	188	188	132	132	156	156	184	188	117	119	115	119	172	172	158	158	188	188	95	95	-9	-9
LivDC_014	9	195	203	188	188	132	132	159	159	184	188	115	119	117	131	172	172	168	171	188	188	95	95	-9	-9
LivDC_015	9	203	209	188	188	132	132	156	156	188	188	115	115	117	117	172	172	168	168	191	191	95	95	-9	-9
LivDC_016	9	209	209	188	188	128	132	152	156	188	190	117	119	117	119	172	172	168	168	182	182	95	95	166	166
LivDC_017	9	209	209	188	188	132	132	156	156	184	188	115	119	117	117	172	172	168	171	188	188	95	95	-9	-9
LivDC_018	9	195	203	188	188	128	132	159	160	184	184	115	119	117	169	172	172	168	168	182	182	95	95	166	166
LivDC_019	9	209	209	188	188	132	132	152	156	184	190	115	117	115	115	172	172	158	168	-9	-9	95	113	-9	-9
LivDC_021	9	197	209	188	188	130	132	156	156	184	188	115	115	115	131	172	172	168	168	188	188	95	95	166	166
LivDC_022	9	197	209	188	188	130	132	156	156	188	188	115	115	115	131	172	172	168	168	182	182	95	95	-9	-9
LivDC_023	9	203	209	188	188	128	132	156	159	184	184	115	115	115	117	172	172	158	168	182	182	95	95	-9	-9
LivDC_024	9	203	209	188	188	128	128	152	160	184	190	117	119	117	119	172	172	168	168	-9	-9	95	95	166	166
LivDC_025	9	195	209	188	188	130	132	152	156	188	190	115	115	115	115	172	172	158	168	182	182	95	95	166	166
RockFC_001	10	209	209	186	188	128	128	156	156	184	188	117	123	115	115	176	178	158	168	194	194	113	113	166	172
RockFC_002	10	203	209	186	186	128	128	156	159	184	188	121	123	117	117	176	176	168	168	188	194	113	113	166	172
RockFC_003	10	209	209	186	188	128	128	152	159	188	190	115	117	115	117	176	176	168	168	188	188	113	113	166	166
RockFC_004	10	197	203	186	188	128	128	156	159	184	188	117	121	117	117	176	176	168	168	188	188	113	113	166	166
RockFC_005	10	197	197	188	188	128	128	159	159	188	188	117	117	117	117	176	176	168	168	194	194	113	113	166	172
RockFC_006	10	197	209	184	188	128	128	156	159	184	184	115	117	115	115	176	176	162	168	188	194	113	113	166	166
RockFC_007	10	197	209	188	188	128	128	156	159	184	184	115	117	115	115	176	178	168	168	188	194	113	113	166	166
RockFC_008	10	209	209	186	188	128	128	159	159	188	188	-9	-9	115	115	176	176	158	158	188	191	113	113	166	166
RockFC_009	10	203	203	186	188	128	128	156	159	184	188	117	121	115	115	172	172	168	168	194	194	113	113	166	172
RockFC_010	10	197	203	188	188	128	132	158	159	188	188	117	117	115	115	176	176	168	168	194	194	113	113	166	166
RockFC_011	10	197	209	186	186	128	132	159	159	184	188	115	121	115	119	176	176	158	162	194	194	113	113	166	166
RockFC_012	10	197	209	186	186	128	130	156	156	184	188	121	123	115	115	176	176	158	168	188	194	113	113	166	166
RockFC_013	10	197	209	186	186	128	132	159	160	184	188	115	121	117	117	176	176	158	168	-9	-9	113	113	166	172
RockFC_014	10	197	203	186	186	128	132	156	159	184	184	121	123	115	131	172	176	168	168	194	194	113	113	166	166
RockFC_015	10	197	209	186	188	128	130	159	159	184	184	115	121	115	115	176	176	162	168	188	188	113	113	166	166
RockFC_016	10	197	209	186	188	128	128	156	156	184	188	115	123	115	115	172	176	168	168	188	194	113	113	166	172
RockFC_017	10	197	203	186	188	128	132	156	159	184	184	117	123	117	117	172	172	162	168	188	191	113	113	166	166
RockFC_018	10	203	209	186	188	128	128	152	156	184	190	123	123	113	115	166	176	168	168	194	194	113	113	166	172
RockFC_020	10	197	209	186	188	128	128	156	156	184	188	117	121	115	115	176	176	168	168	188	194	113	113	166	166
RockFC_021	10	197	201	186	186	130	130	156	159	184	188	121	123	117	117	168	176	162	168	194	194	113	113	166	166
RockFC_022	10	201	209	186	188	128	134	156	159	184	188	115	121	113	119	172	178	162	168	188	194	113	113	166	172
RockFC_023	10	197	209	186	188	128	130	156	158	184	184	117	123	117	117	172	178	158	168	194	194	113	113	166	172
RockFC_025	10	197	209	186	186	128	128	156	159	184	188	123	123	117	117	176	178	158	162	194	194	113	113	166	172
RockFC_026	10	209	209	186	188	128	130	156	159	184	188	117	123	117	119	176	178	158	168	194	194	113	113	166	172
Rock_DLF_001	11	209	209	188	188	128	128	148	160	184	184	119	119	119	119	178	178	159	168	188	188	113	113	175	175
Rock_DLF_002	11	209	209	188	188	128	128	159	160	188	188	119	119	119	119	178	178	168	168	191	191	113	113	175	175
Rock_DLF_003	11	197	197	184	188	128	130	158	159	188	188	119	119	119	119	170	178	159	168	191	191	113	113	148	175
Rock_DLF_004	11	209	209	188	188	128	128	160	160	184	188	119	119	115	115	170	178	168	168	191	191	113	113	148	148
Rock_DLF_005	11	209	209	188	188	128	130	147	160	184	184	119	119	119	119	170	178	168	168	188	188	104	113	148	175
Rock_DLF_006	11	197	209	188	188	128	128	159	159	188	188	117	119	115	115	178	178	159	168	188	188	113	113	148	148
Rock_DLF_007	11	197	209	188	188	130	130	159	160	188	188	119	119	113	115	170	178	168	168	191	191	113	113	175	175
Rock_DLF_008	11	209	209	188	188	128	130	159	159	188	188	117	119	119	131	178	178	168	168	188	188	113	113	148	175
Rock_DLF_009	11	197	209	188	188	128	130	159	160	188	188	119	119	119	119	170	178	159	168	188	188	107	113	148	148
Rock_DLF_010	11	209	209	188	188	128	128	159	159	184	188	119	119	113	119	178	178	159	168	188	188	104	113	175	175
Rock_DLF_011	11	197	197	188	188	128	128	158	159	184	188	119	119	115	117	170	170	159	168	191	191	113	113	148	175
Rock_DLF_012	11	197	209	188	188	128	130	158	159	184	188	119	119	117	119	170	178	159	168	191	191	107	113	148	175
Rock_DLF_013	11	209	209	188	188	128	130	159	159	184	188	119	119	115	119	170	178	168	168	191	191	107	113	148	175
Rock_DLF_014	11	209	209	188	188	128	128	158	159	188	188	119	119	119	119	170	178	168	168	191	191	104	104	175	175
Rock_DLF_015	11	209	209	188	188	128	128	158	159	188	188	119	119	119	119	170	178	159	168	191	191	113	113	148	148
Rock_DLF_016	11	209	209	188	188	128	128	159	159	184	188	119	119	113	119	178	178	168	171	191	191	113	113	148	175
Rock_DLF_018	11	209	209	188	188	128	130	159	159	188	188	119	119	115	119	178	178	168	168	191	191	104	113	175	175
Rock_DLF_019	11	209	209	188	188	128	128	158	159	184	188	119	119	113	119	170	178	168	168	191	191	113	113	175	175
Rock_DLF_020	11	209	209	188	188	128	128	159	160	188	188	119	119	115	119	170	178	159	168	188	188	113	113	148	148
Rock_DLF_021	11	209	209	188	188	128	128	159	159	188	188	119	119	113	115	178	178	168	168	191	191	113	113	148	175
Rock_DLF_022	11	209	209	188	188	128	128	159	160	184	188	119	119	113	115	170	178	168	168	191	191	113	113	148	148
Rock_DLF_023	11	197	209	188	188	128	130	158	159	188	188	117	119	115	119	178	178	159	168	191	191	107	113	175	175
Rock_DLF_025	11	197	209	188	188	128	130	159	159	184	188	119	119	115	119	178	178	168	168	188	188	113	113	148	175
Rock_DLF_026	11	209	209	188	188	128	130	158	159	188	188	119	119	113	115	170	178	159	159	188	188	113	113	175	175
AEQ_002	12	197	197	186	186	130	130	156	158	188	198	115	115	115	115	176	178	168	168	191	191	113	113	148	166
AEQ_003	12	197	197	186	186	130	130	158	158	198	198	115	115	115	115	178	178	168	168	182	191	113	113	148	172
AEQ_004	12	197	197	186	186	130	130	158	158	198	200	115	121	115	115	176	178	168	168	182	191	113	113	166	166
AEQ_008	12	197	197	186	186	130	130	158	158	198	198	115	115	115	115	178	178	168	168	182	182	113	113	166	172
AEQ_009	12	197	197	186	186	130	130	158	158	198	198	121	121	115	115	178	178	168	168	191	191	113	113	148	172
AEQ_010	12	197	209	186	188	130	130	158	158	198	198	115	119	115	117	176	178	168	168	182	191	113	113	148	166
AEQ_011	12	197	197	186	186	130	130	158	158	188	198	115	115	115	115	176	176	168	168	182	191	113	113	166	172
AEQ_012	12	207	209	186	188	130	130	158	158	198	198	121	121	115	115	178	178	168	168	182	182	113	113	148	148
AEQ_014	12	197	197	186	188	130	130	158	158	198	198	117	119	115	115	178	178	168	168	191	191	113	113	148	166
AEQ_015	12	197	209	186	186	130	130	156	156	198	198	115	119	115	115	178	178	168	168	182	191	113	113	166	172
AEQ_016	12	197	197	186	188	130	130	156	158	198	198	115	121	115	115	178	178	168	168	182	182	113	113	148	166
AEQ_017	12	197	197	188	188	130	130	156	158	198	198	121	121	115	115	176	178	168	168	191	191	113	113	148	166
AEQ_024	12	197	209	186	186	130	130	158	158	198	198	115	121	115	115	178	178	168	168	191	191	113	113	148	166
AEQ_025	12	197	197	186	186	130	130	158	158	198	198	115	121	115	115	178	178	168	168	182	182	113	113	166	166
AEQ_026	12	197	197	186	186	130	130	158	158	198	198	115	115	115	115	178	178	168	168	182	182	113	113	148	166
AEQ_027	12	197	197	188	188	130	130	158	158	198	198	117	121	115	115	176	178	168	168	191	191	113	113	166	166
AEQ_028	12	197	197	186	188	130	130	158	158	198	198	115	121	115	117	178	178	168	168	191	191	113	113	166	172
AEQ_029	12	197	197	186	186	130	130	158	158	198	198	115	119	115	115	178	178	168	168	182	191	113	113	148	148
AEQ_030	12	197	197	186	186	130	130	158	158	198	198	115	119	115	115	176	178	168	168	182	182	113	113	172	172
AEQ_032	12	197	197	188	188	130	130	158	158	198	198	121	121	115	115	178	178	168	168	191	191	113	113	166	166
AEQ_034	12	195	197	186	186	130	130	158	158	198	198	115	119	115	115	178	178	168	168	182	191	113	113	166	172
AEQ_036	12	197	207	186	186	130	130	158	158	198	198	115	115	115	115	178	178	168	168	191	191	113	113	166	166
AEQ_039	12	197	197	186	188	130	130	158	158	198	198	115	119	115	115	178	178	168	168	182	191	113	113	166	172
AEQ_062	12	197	197	186	188	130	130	156	158	198	198	121	121	115	115	176	178	168	168	182	191	113	113	148	172
Hanoi_001	13	197	199	186	186	128	128	148	158	188	188	115	121	117	139	176	178	168	168	191	191	113	113	166	166
Hanoi_002	13	195	199	184	186	128	128	156	160	188	188	121	121	-9	-9	176	176	158	162	191	194	113	113	166	175
Hanoi_003	13	197	199	186	186	128	128	158	158	188	188	115	121	117	117	176	178	158	168	182	182	113	113	166	166
Hanoi_004	13	197	199	186	186	128	128	156	158	184	188	121	121	139	141	176	176	158	168	191	191	-9	-9	166	166
Hanoi_005	13	199	209	186	186	128	128	158	158	184	188	121	121	117	117	176	176	168	168	197	197	113	113	166	175
Hanoi_006	13	197	197	184	186	130	130	156	158	188	188	115	119	117	151	176	178	168	168	182	182	113	113	166	166
Hanoi_007	13	195	197	184	188	128	130	156	158	188	188	119	119	117	117	176	176	162	168	191	191	113	113	148	172
Hanoi_008	13	195	195	186	186	128	130	158	158	184	188	115	115	117	125	178	178	168	168	182	191	113	113	166	172
Hanoi_009	13	195	197	186	186	128	130	156	158	188	188	115	121	117	139	176	176	158	168	191	191	113	113	148	166
Hanoi_010	13	199	199	184	186	128	128	156	158	188	188	119	119	117	117	176	178	157	168	191	191	-9	-9	166	166
Hanoi_011	13	195	197	186	186	128	128	158	158	188	188	115	121	117	141	176	178	162	168	194	194	-9	-9	175	175
Hanoi_012	13	199	209	186	186	128	128	158	158	188	188	115	115	117	117	176	178	168	168	191	191	113	113	166	166
Hanoi_023	13	195	197	186	186	128	130	158	158	184	188	115	121	117	141	176	178	168	168	197	197	-9	-9	166	166
Hanoi_024	13	195	197	184	186	128	128	158	158	188	188	119	121	117	139	176	176	157	168	182	182	113	113	166	166
Hanoi_025	13	195	197	184	186	128	128	158	158	188	188	119	121	117	117	176	176	168	168	182	194	-9	-9	166	175
Hanoi_026	13	195	197	186	186	128	130	158	158	188	188	115	121	117	117	176	178	162	168	182	194	113	113	166	175
Hanoi_027	13	195	195	186	186	128	128	160	160	188	188	115	121	117	139	176	176	162	168	191	191	113	113	172	175
Hanoi_028	13	197	197	186	186	128	130	147	158	184	184	115	121	117	141	178	178	157	168	197	197	-9	-9	166	166
Hanoi_029	13	197	197	186	186	128	128	158	158	188	188	121	121	117	139	176	176	168	168	194	194	113	113	166	175
Hanoi_030	13	197	199	186	186	128	128	158	158	184	184	115	121	117	117	178	178	168	168	191	191	-9	-9	166	175
Hanoi_031	13	195	197	186	186	128	128	158	158	184	188	121	121	117	125	178	178	157	168	182	191	-9	-9	166	172
Hanoi_032	13	195	199	184	186	128	128	158	160	184	184	119	121	117	139	178	178	168	168	194	194	113	113	166	166
Hanoi_033	13	195	195	184	186	128	130	158	158	188	188	115	119	117	139	178	178	157	168	182	191	113	113	166	166
Hanoi_034	13	195	209	186	186	128	130	158	158	184	188	115	121	139	145	176	178	168	168	194	194	113	113	166	175
HCM_001	14	195	197	184	184	128	128	158	160	184	188	115	115	117	117	176	176	168	168	191	191	113	113	172	172
HCM_002	14	197	209	184	184	128	128	156	161	184	188	117	117	117	117	176	178	168	168	191	194	113	113	148	166
HCM_003	14	197	211	184	184	128	128	156	158	184	188	115	119	117	117	172	176	168	168	194	197	95	113	166	175
HCM_004	14	197	209	184	186	128	128	156	160	184	188	115	121	117	117	178	180	168	168	191	191	107	113	148	166
HCM_005	14	197	197	184	184	130	130	158	162	194	198	121	121	117	117	176	178	168	168	191	191	113	113	148	148
HCM_006	14	195	197	184	188	128	130	156	158	188	196	121	121	117	149	172	178	158	168	191	191	113	113	166	166
HCM_007	14	197	211	184	184	128	128	156	158	184	188	115	121	119	127	176	178	158	168	191	194	113	113	148	166
HCM_008	14	209	209	184	188	128	130	148	156	188	188	115	121	115	149	178	178	168	168	182	191	-9	-9	172	172
HCM_009	14	197	209	184	186	128	128	156	156	184	188	115	121	115	117	176	178	168	168	191	194	113	113	166	172
HCM_010	14	195	209	184	184	128	128	158	158	188	194	115	117	117	119	178	178	168	168	191	191	113	113	148	172
HCM_011	14	197	209	188	188	130	130	158	158	194	196	117	121	115	131	178	180	158	168	188	191	113	113	166	166
HCM_012	14	197	211	184	184	128	128	156	158	184	188	121	121	117	121	176	178	168	168	191	194	113	113	166	175
HCM_023	14	195	209	184	184	128	130	158	158	184	188	115	115	117	117	172	180	168	168	191	191	107	113	166	172
HCM_024	14	195	197	184	184	128	130	147	156	184	188	115	119	111	117	172	178	168	168	194	194	113	113	148	175
HCM_025	14	197	211	184	188	130	130	156	160	184	188	115	119	117	125	176	180	168	168	197	197	113	113	148	148
HCM_026	14	197	209	184	184	128	130	161	161	188	188	115	121	115	117	178	178	168	168	191	191	113	113	148	166
HCM_027	14	195	197	184	184	128	130	147	163	188	194	117	119	115	117	176	178	162	168	191	191	113	113	166	166
HCM_028	14	197	197	184	188	128	128	160	163	188	194	115	119	117	121	172	178	168	168	191	191	107	113	148	175
HCM_029	14	197	197	184	184	130	130	148	159	184	194	121	121	117	125	172	178	162	168	188	191	113	116	175	175
HCM_030	14	195	197	184	188	128	130	156	160	188	194	119	121	117	117	176	178	162	168	194	194	113	113	166	166
HCM_031	14	195	197	184	184	128	130	156	156	184	188	115	119	117	125	176	178	168	168	191	191	113	113	166	172
HCM_032	14	197	209	184	184	128	128	156	158	188	194	115	119	117	117	176	176	168	168	191	191	95	113	166	166
HCM_033	14	197	209	184	186	128	128	156	156	188	194	115	121	119	125	168	178	168	168	194	194	113	113	172	172
HCM_034	14	197	209	184	188	128	128	148	156	188	188	121	121	117	135	172	176	162	168	182	182	113	113	148	172
Han_1601	15	197	209	186	186	128	128	158	158	184	188	115	115	117	125	178	178	158	168	194	197	113	113	148	166
Han_1602	15	195	209	186	186	128	128	158	160	184	188	115	121	117	125	176	176	168	168	197	197	113	113	172	175
Han_1603	15	197	197	184	186	128	128	160	160	184	188	115	115	125	139	174	176	168	168	197	197	113	113	166	172
Han_1604	15	197	197	186	186	128	130	158	160	184	188	119	121	117	125	174	178	158	168	197	197	113	113	166	166
Han_1605	15	197	209	186	186	130	130	158	160	184	188	115	115	125	141	176	176	158	168	191	191	113	113	166	166
Han_1606	15	197	197	184	186	128	128	156	158	184	188	119	121	139	141	176	178	168	168	182	197	113	113	166	166
Han_1607	15	195	195	184	186	128	128	158	158	184	188	115	119	117	141	176	178	158	158	182	182	-9	-9	175	175
Han_1608	15	199	209	184	186	128	128	156	160	184	188	119	121	141	141	174	178	158	158	197	197	-9	-9	166	166
Han_1609	15	197	197	186	186	128	128	160	160	184	188	115	115	117	117	176	176	168	168	194	194	113	113	166	175
Han_1610	15	209	209	186	186	128	128	156	158	184	188	115	121	117	117	178	178	162	168	194	197	-9	-9	166	172
Han_1611	15	197	197	186	186	128	130	160	160	184	184	115	115	139	141	176	176	158	162	191	191	113	113	166	166
Han_1612	15	197	197	184	184	128	130	158	160	184	188	115	119	125	141	178	178	158	168	191	191	113	113	166	172
Han_1613	15	195	199	184	186	128	130	156	160	184	188	115	119	117	117	176	176	158	168	197	197	-9	-9	166	175
Han_1614	15	197	197	184	186	128	130	160	160	184	184	119	121	125	141	174	174	168	168	182	182	113	113	148	166
Han_1615	15	195	197	184	186	128	128	160	160	188	188	115	115	139	141	174	178	158	158	194	194	113	113	166	166
Han_1616	15	195	197	184	186	128	128	156	160	188	188	115	115	141	141	174	178	158	158	182	197	-9	-9	166	166
Han_1617	15	197	209	184	186	128	128	158	160	188	188	115	119	117	139	176	178	158	162	194	197	113	113	166	172
Han_1618	15	197	197	184	186	128	128	158	160	184	188	115	119	125	141	176	176	162	168	191	191	-9	-9	172	172
Han_1619	15	199	199	184	184	130	130	156	158	188	188	115	121	141	141	176	178	168	168	197	197	-9	-9	148	166
Han_1620	15	197	197	186	186	128	128	156	160	184	188	115	119	117	125	176	178	168	168	197	197	113	113	166	172
Han_1621	15	195	197	186	186	128	130	158	158	184	188	121	121	117	141	176	178	168	168	194	197	113	113	148	166
Han_1622	15	197	197	184	184	130	130	158	160	184	188	119	119	117	139	178	178	168	168	197	197	-9	-9	166	166
Han_1623	15	197	197	184	186	128	128	156	160	188	188	115	115	139	141	176	178	158	168	194	194	113	113	166	166
Han_1624	15	195	197	184	186	128	130	156	160	184	188	119	121	117	117	178	178	168	168	197	197	113	113	166	175
HCM_1701	16	195	197	186	186	128	128	158	158	188	188	119	121	125	125	172	178	168	168	191	191	113	116	172	175
HCM_1702	16	195	195	184	186	128	128	156	158	188	188	119	121	117	125	178	178	168	168	182	191	113	113	172	172
HCM_1703	16	195	195	186	186	128	128	154	156	188	188	119	119	117	117	178	178	162	162	191	191	113	113	172	172
HCM_1704	16	195	197	186	186	128	130	158	158	188	188	119	121	117	139	172	178	168	168	182	191	113	116	148	172
HCM_1705	16	195	195	184	186	128	128	154	158	188	188	119	121	117	139	172	178	168	168	191	191	113	116	172	172
HCM_1706	16	197	197	186	186	128	130	156	158	188	188	119	119	115	117	178	178	162	168	188	191	113	116	172	172
HCM_1707	16	195	197	186	186	128	128	154	158	188	188	119	119	115	117	172	172	168	168	182	191	113	113	172	172
HCM_1708	16	195	195	184	186	128	130	154	156	188	188	119	121	117	139	178	178	168	168	-9	-9	113	113	148	172
HCM_1709	16	195	197	184	186	128	128	154	158	188	188	121	121	117	139	176	178	162	168	191	191	113	113	166	172
HCM_1710	16	197	197	186	186	128	128	158	158	188	188	119	121	117	125	168	178	168	168	191	191	113	116	172	175
HCM_1711	16	195	197	184	186	128	130	158	158	188	188	119	121	129	139	172	172	168	168	191	191	113	113	148	172
HCM_1712	16	197	197	186	186	130	130	158	161	188	188	119	121	117	139	172	178	168	168	182	191	113	116	148	172
HCM_1713	16	195	197	184	184	128	128	156	156	184	188	121	121	117	125	172	172	162	168	191	191	113	113	172	175
HCM_1714	16	197	197	184	186	130	130	154	154	188	188	119	121	115	117	172	176	168	168	191	191	113	113	148	172
HCM_1715	16	195	197	184	186	128	130	154	154	188	188	119	121	117	131	176	178	168	168	191	191	113	113	148	172
HCM_1716	16	195	195	184	184	128	128	154	158	188	188	119	121	117	131	172	172	162	168	182	191	113	113	166	172
HCM_1717	16	195	195	186	186	128	130	154	156	188	188	119	119	117	139	172	178	168	168	191	191	113	113	166	166
HCM_1718	16	195	197	184	184	128	128	156	156	188	188	121	121	117	131	168	172	168	168	191	191	113	113	172	175
HCM_1719	16	195	197	184	186	128	130	158	158	188	188	119	121	117	117	176	178	168	168	182	191	113	113	148	172
HCM_1720	16	195	195	186	186	128	128	156	161	184	188	121	121	117	139	172	178	168	168	191	191	113	113	166	172
HCM_1721	16	195	197	186	188	128	128	154	156	188	188	119	121	115	129	172	172	168	168	191	191	113	113	172	172
HCM_1722	16	195	197	186	186	128	128	154	158	188	188	119	119	117	131	172	172	168	168	191	191	113	113	172	175
HCM_1723	16	195	197	186	188	130	130	154	158	188	188	119	121	117	117	172	178	168	168	191	191	113	113	148	166
HCM_1724	16	195	197	188	188	130	130	154	154	188	188	121	121	117	117	176	178	168	168	191	191	113	113	148	166
NOR15_50	17	195	195	188	188	130	130	156	159	184	188	117	117	115	129	166	168	168	168	188	188	113	113	175	175
NOR15_51	17	195	197	188	188	128	130	155	159	184	188	115	121	117	119	176	178	168	168	188	191	107	113	172	172
NOR15_52	17	195	197	188	188	128	130	157	159	188	188	115	121	129	139	172	178	158	168	182	182	113	113	166	166
NOR15_53	17	195	209	188	188	128	128	147	159	184	184	115	121	117	119	166	170	159	159	182	194	95	113	166	175
NOR15_54	17	195	195	184	188	128	130	158	158	184	188	115	117	115	145	176	176	158	168	188	194	95	95	175	175
NOR15_55	17	195	197	184	188	128	130	158	159	184	184	115	121	129	139	166	178	158	168	188	191	107	113	172	172
NOR15_56	17	195	195	188	188	128	130	156	157	184	184	115	115	117	139	176	176	168	168	188	188	95	113	166	175
NOR15_57	17	195	195	188	188	128	130	156	163	184	188	117	119	141	141	166	172	168	168	188	191	113	113	175	175
NOR15_58	17	197	209	188	188	128	130	155	160	184	184	115	121	117	119	166	176	168	168	188	188	107	113	175	175
NOR15_59	17	195	195	188	188	128	130	158	159	184	184	117	117	115	159	166	168	158	159	188	194	113	113	166	175
NOR15_60	17	197	201	186	186	130	130	159	159	184	188	115	115	119	119	166	170	156	168	182	188	113	113	166	175
NOR15_61	17	197	209	188	188	128	128	158	159	188	188	121	121	129	129	172	178	168	171	182	182	95	113	166	166
NOR15_62	17	195	197	184	186	128	130	158	160	184	184	115	121	129	139	166	178	158	168	188	188	107	113	172	172
NOR15_63	17	195	197	188	188	128	130	157	159	188	188	115	121	117	141	166	172	158	168	191	191	113	113	166	175
NOR15_64	17	197	209	188	188	128	130	157	158	184	188	117	121	115	141	166	170	162	168	182	182	107	113	175	175
NOR15_65	17	195	209	188	188	128	130	147	157	184	188	115	121	115	143	176	176	159	168	188	188	95	113	172	172
NOR15_66	17	197	209	188	188	128	130	147	158	184	184	115	119	115	115	170	170	168	168	191	194	113	113	175	175
NOR15_67	17	195	197	188	188	130	130	159	159	184	188	115	117	149	149	166	172	156	168	182	182	95	113	166	175
NOR15_68	17	195	209	188	188	128	128	147	159	184	184	115	119	115	143	166	170	162	168	182	194	107	113	166	166
NOR15_69	17	195	197	188	188	128	130	157	159	188	188	115	121	117	129	166	172	168	168	182	182	113	113	166	166
NOR15_70	17	209	209	188	188	128	128	159	160	184	188	115	119	115	143	170	172	162	168	188	188	107	113	166	175
NOR15_71	17	195	209	186	188	128	130	155	160	184	188	115	121	129	139	166	178	158	168	188	188	107	113	175	175
NOR15_72	17	195	197	188	188	128	128	158	159	184	188	115	117	117	139	178	178	168	171	191	191	113	113	166	175
NOR15_73	17	195	195	188	188	128	130	158	163	184	188	117	119	141	141	166	170	158	171	188	191	113	113	166	175
KW13_001	18	197	203	188	188	128	130	154	158	188	188	115	115	115	129	168	172	168	171	182	182	113	113	166	166
KW13_002	18	209	209	188	188	128	130	152	159	184	188	117	117	115	117	172	176	168	171	182	191	113	113	166	172
KW13_003	18	197	201	188	188	128	130	159	160	184	188	115	121	115	129	168	176	168	171	188	188	113	113	166	175
KW13_005	18	195	197	184	188	128	130	147	156	184	184	115	121	119	145	172	178	168	171	182	188	95	113	172	175
KW13_006	18	209	209	184	184	128	130	147	147	184	186	117	119	-9	-9	168	174	168	171	191	191	113	113	166	166
KW13_007	18	197	209	188	188	130	130	148	160	184	184	117	121	115	117	172	176	159	168	182	182	95	113	166	172
KW13_008	18	195	209	184	188	128	130	147	159	184	188	119	121	115	117	176	176	171	171	188	191	113	113	166	166
KW13_009	18	197	209	186	188	130	130	147	156	184	188	119	121	119	119	172	174	168	171	182	188	113	113	166	175
KW13_010	18	197	209	188	188	128	130	159	159	184	188	117	117	117	131	172	176	158	171	182	188	113	113	166	175
KW13_011	18	195	197	184	188	130	130	159	161	188	188	117	121	115	131	176	178	158	171	182	182	113	113	166	175
KW13_012	18	197	197	188	188	130	130	159	159	184	188	117	117	115	117	172	176	156	171	182	182	113	113	166	175
KW13_013	18	197	209	184	188	128	130	148	161	184	188	121	121	115	117	172	176	158	171	182	188	113	113	166	175
KW13_014	18	195	197	184	188	128	128	147	156	184	188	121	121	117	119	172	178	159	171	188	188	113	113	166	166
KW13_015	18	197	209	186	188	130	130	160	164	184	188	119	121	115	115	168	168	159	171	182	191	113	113	166	175
KW13_016	18	197	201	184	188	130	130	152	158	186	188	119	121	115	117	176	178	158	158	182	182	95	113	166	175
KW13_017	18	209	209	188	188	128	130	158	159	184	188	117	119	115	149	176	176	158	159	182	188	95	113	166	172
KW13_018	18	197	209	188	188	130	130	158	161	184	188	117	121	117	117	168	176	168	168	182	182	95	113	166	166
KW13_019	18	201	209	188	188	130	130	154	156	184	184	117	117	115	115	172	176	156	158	182	188	95	95	148	172
KW13_020	18	195	209	182	188	128	128	148	154	184	184	121	121	115	115	166	168	156	171	182	191	113	113	172	175
KW13_021	18	201	209	188	188	130	130	154	158	184	184	117	117	115	115	172	174	156	158	182	188	95	113	148	172
KW13_022	18	197	209	186	186	130	130	156	156	188	188	119	119	115	117	168	178	158	171	191	191	113	113	166	166
KW13_023	18	197	209	188	188	128	128	147	156	184	188	117	119	115	119	176	176	159	171	188	191	113	113	166	166
KW13_024	18	195	209	188	188	128	130	147	159	184	188	117	119	117	117	176	176	171	171	188	188	113	113	166	166
KW13_025	18	195	209	184	188	128	130	159	161	188	188	121	121	115	117	172	176	156	171	182	188	113	113	166	166
TapaN_001	19	201	209	186	188	128	130	158	161	184	184	117	121	129	131	172	178	171	171	188	188	113	113	172	175
TapaN_002	19	197	209	188	188	128	128	158	161	184	184	115	119	115	131	176	176	158	158	188	191	113	113	166	175
TapaN_003	19	197	209	186	188	128	128	158	159	184	184	121	121	131	133	168	176	158	158	188	188	107	113	148	172
TapaN_004	19	209	209	188	188	130	130	159	161	184	184	115	115	115	131	176	178	168	171	182	191	113	113	166	166
TapaN_005	19	197	209	188	188	128	128	158	158	184	184	119	121	129	131	176	178	158	171	191	191	113	113	166	166
TapaN_006	19	197	197	188	188	130	130	158	161	184	184	117	121	115	131	172	176	158	171	188	188	113	113	166	172
TapaN_007	19	197	209	184	186	128	130	159	161	184	184	115	121	115	115	166	178	158	171	182	182	113	113	166	166
TapaN_008	19	195	201	186	188	128	130	161	161	184	184	121	121	115	131	176	176	158	171	188	188	113	113	166	175
TapaN_009	19	197	209	186	188	128	128	161	161	184	184	117	121	115	131	172	178	171	171	188	191	113	113	172	172
TapaN_010	19	195	197	186	188	128	130	158	158	184	184	115	117	115	115	166	178	158	171	188	188	113	113	166	172
TapaN_011	19	197	209	186	188	128	128	158	161	184	184	115	119	115	133	176	178	171	171	188	191	113	113	166	172
TapaN_012	19	197	209	188	188	128	128	161	161	184	184	115	117	131	131	178	178	158	171	182	182	113	113	166	166
TapaN_013	19	209	209	188	188	128	130	158	161	184	184	115	121	131	131	176	178	158	171	188	188	113	113	166	166
TapaN_014	19	197	209	186	188	128	128	158	158	184	184	121	121	115	131	172	176	158	158	182	191	113	113	166	172
TapaN_015	19	209	209	188	188	128	130	161	161	184	184	115	121	115	131	176	176	158	171	188	191	113	113	166	166
TapaN_016	19	201	209	186	188	128	130	159	161	184	184	119	121	115	131	176	176	158	158	182	188	113	113	148	166
TapaN_017	19	197	209	188	188	128	128	158	161	184	184	115	115	115	131	176	176	158	171	182	188	107	113	166	175
TapaN_018	19	197	209	186	188	128	130	159	161	184	184	119	121	119	131	172	176	158	158	188	188	107	113	166	166
TapaN_019	19	197	197	188	188	128	128	158	161	184	184	121	121	131	135	172	176	158	168	188	191	113	113	166	175
TapaN_020	19	197	209	184	186	128	128	161	163	184	184	121	121	115	117	176	178	158	158	188	188	113	113	166	172
TapaN_021	19	197	197	186	188	128	128	158	161	184	184	117	121	119	131	176	178	158	171	188	191	113	113	166	172
TapaN_022	19	197	209	186	188	128	128	161	161	184	184	121	121	131	131	178	178	158	171	188	188	113	113	166	166
TapaN_023	19	197	209	188	188	128	128	161	161	184	184	119	121	129	131	176	178	158	159	191	191	113	113	166	166
TapaN_024	19	197	209	186	188	130	130	158	158	184	184	121	121	115	131	176	176	158	171	188	188	113	113	166	172
Che_001	20	195	195	188	188	128	128	159	160	184	188	119	121	115	143	168	176	171	171	191	191	113	113	172	172
Che_002	20	195	201	188	188	128	130	147	157	188	188	117	119	115	115	168	170	157	171	188	188	113	113	166	172
Che_003	20	195	197	188	188	128	130	156	157	188	188	117	119	115	141	170	176	158	171	188	188	113	113	166	166
Che_004	20	195	195	188	188	128	128	156	160	184	188	117	117	133	143	168	178	171	171	188	188	113	113	172	172
Che_005	20	199	209	188	188	128	130	147	159	188	188	117	119	141	143	176	176	157	157	-9	-9	113	113	172	172
Che_006	20	195	197	188	188	128	130	156	157	188	188	117	119	115	141	168	176	158	171	188	188	113	113	166	172
Che_007	20	197	209	188	188	128	130	156	160	184	188	119	121	115	115	168	176	171	171	188	188	113	113	166	172
Che_008	20	195	209	188	188	128	130	158	160	188	188	117	117	141	143	178	178	168	171	188	188	113	113	172	172
Che_009	20	195	209	188	188	128	130	158	159	184	188	117	121	133	141	176	176	158	171	-9	-9	113	113	172	172
Che_010	20	195	209	188	188	128	130	158	159	184	188	117	121	133	143	168	178	171	171	188	188	113	113	172	175
Che_011	20	195	199	188	188	128	128	156	158	188	188	117	119	117	141	176	176	171	171	188	188	113	113	172	172
Che_012	20	195	201	188	188	128	128	156	158	188	188	117	119	141	141	176	176	158	171	188	188	113	113	172	172
Che_013	20	197	201	188	188	128	130	156	160	184	188	115	119	115	117	168	176	171	171	182	188	113	113	166	166
Che_014	20	195	209	188	188	128	130	158	159	184	188	117	121	133	141	176	176	157	171	191	191	113	113	172	172
Che_015	20	209	209	188	188	128	130	158	159	184	188	117	121	133	141	168	176	158	171	188	191	113	113	172	175
Che_016	20	195	201	188	188	128	130	156	158	184	188	119	121	115	143	168	172	171	171	188	188	113	113	172	175
Che_017	20	209	209	188	188	128	130	156	160	184	188	117	117	117	133	168	178	157	171	188	188	113	113	172	175
Che_018	20	209	211	188	188	128	130	160	160	184	184	117	119	115	141	178	178	168	171	188	188	113	113	172	172
Che_019	20	195	201	188	188	128	128	156	160	184	188	119	121	133	143	176	176	171	171	188	188	113	113	166	172
Che_020	20	195	209	188	188	128	128	147	158	184	188	119	121	141	143	176	178	171	171	188	188	113	113	166	172
Che_021	20	201	209	188	188	128	130	158	160	188	188	119	121	115	117	168	176	157	171	-9	-9	113	113	172	172
Che_022	20	199	209	188	188	128	130	157	159	188	188	117	119	115	117	168	176	157	171	188	188	95	113	166	172
Che_023	20	195	209	188	188	128	128	158	159	184	188	117	121	133	143	176	178	171	171	188	188	113	113	172	172
Che_024	20	195	209	188	188	128	130	158	160	188	188	117	121	133	141	168	178	158	171	188	191	113	113	172	175
CR_001	21	197	201	186	188	128	130	147	159	184	184	117	121	115	139	168	176	162	162	188	188	95	95	166	172
CR_002	21	209	209	184	186	128	128	147	147	184	184	117	121	115	139	166	168	156	168	182	191	95	113	166	175
CR_003	21	195	209	184	188	128	130	158	159	184	188	117	117	139	141	170	178	162	168	182	191	95	113	166	175
CR_004	21	195	201	188	188	128	130	158	162	184	184	117	121	115	141	168	176	158	162	-9	-9	113	113	166	166
CR_005	21	197	209	184	186	128	130	147	156	184	184	117	121	115	139	168	178	162	171	188	191	95	113	175	175
CR_006	21	209	209	184	184	130	130	156	156	184	184	115	117	139	141	170	176	162	162	182	182	113	113	166	166
CR_007	21	209	209	184	186	128	130	156	159	184	184	117	121	115	115	168	176	168	171	-9	-9	95	113	166	172
CR_008	21	195	209	188	188	128	130	148	156	184	184	119	119	139	141	176	178	162	168	182	191	95	113	166	166
CR_009	21	195	197	184	188	128	128	148	159	184	188	113	115	115	141	168	168	162	162	182	191	95	113	166	172
CR_010	21	195	201	184	186	128	130	147	147	184	184	115	115	115	151	166	166	158	162	191	191	95	95	166	166
CR_011	21	197	209	184	188	130	130	147	156	184	184	119	119	139	143	-9	-9	158	168	-9	-9	95	107	166	175
CR_012	21	197	197	186	186	130	130	147	148	184	184	117	119	115	115	170	178	162	171	191	191	113	113	166	166
CR_013	21	195	197	188	188	128	128	147	158	184	184	119	119	115	139	168	176	168	168	191	191	95	113	166	166
CR_014	21	197	209	188	188	128	130	148	156	184	184	117	121	115	117	168	168	159	171	182	182	95	113	166	166
CR_015	21	197	197	186	188	130	130	147	147	184	184	117	117	115	115	166	178	162	162	188	188	113	113	166	166
CR_016	21	197	209	184	188	130	130	148	158	184	184	119	121	115	115	168	176	158	168	191	191	95	113	166	175
CR_017	21	195	195	184	186	128	130	147	156	184	184	117	121	115	153	176	178	162	168	182	191	95	113	166	166
CR_018	21	197	197	184	188	128	130	156	158	184	184	115	117	115	129	168	176	168	168	182	182	95	113	172	175
CR_019	21	197	197	184	186	128	130	158	162	184	184	117	121	115	115	168	168	171	171	191	191	95	113	166	175
CR_020	21	197	209	184	188	128	128	148	159	184	188	117	117	115	115	168	176	162	168	182	188	95	95	166	172
CR_021	21	195	209	188	188	128	130	158	162	184	184	117	121	115	141	168	176	158	168	188	191	95	113	166	166
CR_022	21	197	197	184	188	128	128	159	159	184	184	117	117	115	139	166	176	158	168	188	188	113	113	172	175
CR_023	21	197	197	186	186	130	130	158	159	184	184	119	121	115	115	170	178	168	171	182	191	95	95	166	172
CR_024	21	195	209	184	186	130	130	147	156	184	184	119	121	115	139	166	166	162	168	182	182	95	113	166	172
CAM_001	22	205	207	188	188	128	128	150	154	190	192	117	117	115	117	172	174	156	159	185	191	95	95	160	166
CAM_002	22	195	205	188	188	128	128	154	162	186	190	119	121	121	123	170	172	153	153	188	188	95	107	166	166
CAM_003	22	213	213	184	188	128	132	150	150	184	186	119	119	115	117	172	172	159	162	179	191	95	95	160	166
CAM_004	22	199	211	188	188	128	128	157	157	186	186	113	119	113	115	172	172	159	159	-9	-9	107	107	172	172
CAM_005	22	197	207	188	188	128	128	150	150	186	192	117	121	115	117	172	172	159	159	194	194	95	113	166	166
CAM_006	22	207	209	188	188	130	132	150	162	186	188	117	121	115	115	172	172	156	162	194	194	95	104	166	166
CAM_007	22	207	209	187	194	128	128	148	154	188	190	117	117	113	123	172	174	159	165	194	194	95	95	166	182
CAM_008	22	195	207	188	188	128	130	148	150	188	190	119	121	121	121	172	174	156	165	-9	-9	104	104	166	166
CAM_009	22	209	209	188	188	128	128	152	152	188	190	103	119	117	117	176	176	159	162	191	194	95	104	166	172
CAM_010	22	207	209	187	194	128	128	154	162	188	188	117	117	113	123	172	172	159	165	194	197	95	104	166	182
CAM_011	22	207	209	188	188	128	128	150	154	184	186	113	123	115	115	172	172	162	165	185	191	95	95	160	166
CAM_037	22	195	209	188	190	128	130	150	155	188	190	117	119	117	119	172	172	159	159	191	191	95	104	166	166
CAM_038	22	211	211	186	188	138	138	148	153	188	188	119	123	117	129	172	174	159	159	185	185	95	104	172	172
CAM_039	22	203	209	186	188	128	128	147	148	188	188	117	121	117	117	172	172	165	165	179	182	95	95	175	182
CAM_040	22	203	209	186	194	128	128	146	146	186	188	117	119	117	117	172	172	165	165	179	188	95	104	175	182
CAM_041	22	209	209	188	188	128	128	150	150	192	192	121	121	115	117	172	172	153	159	182	194	95	113	166	166
CAM_042	22	209	223	188	188	128	130	146	160	186	190	121	121	119	119	172	172	156	159	191	191	95	95	166	166
CAM_043	22	209	223	186	194	128	130	146	146	186	188	117	119	117	121	172	172	159	165	188	194	95	104	166	166
CAM_044	22	209	223	186	186	128	130	146	147	186	190	117	119	117	121	172	174	159	159	188	194	95	95	166	166
CAM_045	22	209	223	186	186	128	130	146	147	188	188	117	119	117	117	172	172	159	159	179	188	95	104	166	166
CAM_046	22	203	209	186	186	128	128	146	147	186	190	117	119	117	121	174	174	159	159	179	188	95	104	175	182
CAM_047	22	209	209	188	188	128	128	150	150	186	192	121	121	115	115	172	172	153	159	182	182	95	95	166	166
CAM_048	22	207	209	186	188	128	128	150	150	188	192	119	119	115	117	172	172	153	159	182	191	95	95	166	166
CAM_049	22	209	223	188	194	128	130	147	148	186	188	117	121	117	121	172	172	159	159	188	194	95	104	166	166
GB_001	23	209	209	180	188	130	138	152	158	184	186	117	119	117	117	172	172	159	159	185	185	95	104	166	166
GB_002	23	209	211	180	180	128	130	148	152	184	190	119	119	115	115	172	174	159	159	194	194	104	104	166	169
GB_003	23	209	209	180	190	128	132	154	156	184	188	117	119	115	125	170	172	156	159	177	191	104	104	166	166
GB_004	23	207	209	182	188	128	130	149	150	184	188	119	125	119	119	172	174	159	165	182	182	104	104	166	172
GB_005	23	209	209	188	190	128	132	149	154	188	192	119	125	115	117	172	172	159	162	188	188	104	104	166	166
GB_006	23	209	213	184	190	128	130	149	154	188	188	115	125	115	117	172	174	159	162	194	194	107	107	166	166
GB_007	23	209	215	180	188	128	132	148	152	184	184	119	125	119	143	172	172	156	162	194	194	95	104	166	166
GB_008	23	205	209	188	188	128	128	147	152	184	188	113	113	115	115	172	172	156	162	188	188	104	104	166	166
GB_009	23	213	215	180	188	128	128	-9	-9	184	188	117	125	119	143	172	178	165	171	194	194	104	104	175	175
GB_010	23	209	211	180	188	128	128	148	158	184	184	119	125	115	119	172	172	159	162	179	185	104	107	166	166
GB_011	23	209	215	180	184	132	132	147	147	184	188	113	117	115	117	170	172	156	159	185	191	95	107	166	166
GB_012	23	211	215	182	190	130	130	147	149	184	188	121	125	113	117	172	172	156	156	191	194	104	104	166	166
GB_013	23	209	209	180	186	128	136	148	150	190	192	117	121	117	119	172	172	156	159	188	191	104	107	160	169
GB_014	23	205	209	180	184	128	132	148	151	188	190	117	119	115	117	172	174	156	162	191	191	98	104	166	166
GB_015	23	209	209	188	190	128	132	148	152	184	188	117	119	117	145	172	172	156	165	182	194	104	107	166	166
GB_016	23	197	211	180	188	130	132	148	158	184	188	115	119	117	117	172	172	158	162	188	191	95	107	166	166
GB_017	23	209	211	187	188	128	128	158	158	184	190	115	123	115	115	172	174	156	159	-9	-9	95	104	166	166
GB_018	23	209	209	184	188	130	132	148	148	184	192	119	125	113	113	172	172	159	162	179	191	95	104	166	169
GB_019	23	209	211	180	190	128	132	154	154	184	188	117	119	115	119	172	174	156	159	185	191	95	104	166	166
GB_020	23	213	215	188	188	128	128	148	148	184	188	119	119	115	117	172	174	162	162	185	185	95	95	166	166
GB_021	23	201	213	182	184	128	130	148	154	184	188	117	117	119	119	172	172	159	159	182	194	104	104	169	172
GB_022	23	207	209	188	188	128	130	151	162	188	190	113	117	119	143	172	172	159	159	194	194	104	104	166	166
GB_023	23	205	209	188	188	128	132	148	148	184	184	123	123	115	117	172	174	162	162	191	191	104	104	166	175
GB_024	23	209	213	184	186	128	128	149	149	184	188	119	125	117	119	172	174	156	156	179	191	104	107	166	166
CAI15_001	24	195	197	184	184	128	130	156	157	184	184	121	121	159	171	178	178	159	168	188	188	113	113	148	175
CAI15_002	24	195	197	188	190	128	130	157	159	184	188	117	119	115	117	172	180	159	162	188	191	95	113	148	175
CAI15_003	24	195	199	188	188	128	128	156	163	188	188	119	119	115	115	178	178	162	168	188	188	113	113	175	175
CAI15_004	24	195	195	184	190	128	128	156	163	188	188	119	121	115	131	172	178	162	168	191	191	95	113	166	175
CAI15_005	24	195	195	184	184	128	128	159	159	188	188	117	121	164	164	180	180	168	168	188	188	95	95	148	166
CAI15_006	24	195	197	184	184	128	128	157	159	184	184	117	123	115	161	172	180	162	168	191	194	95	113	166	166
CAI15_007	24	195	209	190	190	128	128	157	163	184	184	121	121	115	115	172	178	162	168	191	191	113	113	148	175
CAI15_008	24	195	195	190	190	128	128	156	163	184	184	121	121	115	164	178	178	159	162	191	191	95	113	175	175
CAI15_009	24	195	195	184	184	128	130	157	157	184	184	121	123	115	159	172	174	159	168	191	191	113	113	148	175
CAI15_010	24	195	195	188	190	128	130	157	163	184	184	115	121	115	163	172	172	159	162	191	194	113	113	148	175
CAI15_011	24	195	195	188	188	128	130	157	157	184	188	115	121	115	163	172	172	162	168	191	194	95	113	148	175
CAI15_012	24	195	199	184	190	128	130	159	163	188	188	115	119	115	115	178	178	162	168	188	188	95	95	166	175
CAI15_013	24	195	199	184	184	128	128	155	159	188	188	119	119	115	115	172	178	168	168	188	188	95	113	175	175
CAI15_014	24	195	195	184	184	128	128	157	163	184	184	121	121	115	119	172	178	162	168	191	191	113	113	148	175
CAI15_015	24	195	209	190	190	128	128	156	159	184	188	117	121	131	164	172	172	162	168	191	191	95	113	148	166
CAI15_016	24	195	197	190	190	128	128	157	159	184	188	115	117	164	164	178	178	159	162	188	191	95	113	166	166
CAI15_017	24	195	195	184	190	128	128	157	157	184	184	121	121	115	164	178	180	159	162	191	191	95	113	175	175
CAI15_018	24	195	197	188	190	128	128	157	159	184	188	115	123	115	117	172	178	159	162	191	191	113	113	166	175
CAI15_019	24	195	197	188	190	130	130	157	163	184	188	119	121	115	115	172	178	159	168	188	188	113	113	166	175
CAI15_020	24	195	197	184	184	128	128	157	157	184	184	117	121	115	115	172	180	159	168	188	188	113	113	148	166
CAI15_021	24	195	197	184	188	128	128	157	159	184	188	115	117	115	164	178	180	168	168	188	191	95	113	166	166
CAI15_022	24	195	209	184	190	128	130	157	157	184	184	121	121	115	119	172	180	162	168	188	191	113	113	148	175
CAI15_023	24	195	197	188	188	128	130	157	159	188	188	117	123	117	163	172	172	159	162	188	188	113	113	148	175
CAI15_024	24	195	209	184	184	128	130	156	157	184	184	121	121	119	164	172	178	159	168	188	191	95	113	175	175
BF_001	25	197	197	194	194	130	128	162	149	186	184	123	119	115	115	174	164	165	162	194	194	104	104	172	172
BF_002	25	211	211	188	184	130	128	152	152	192	190	119	117	117	115	166	166	162	156	191	191	107	95	166	166
BF_003	25	213	209	190	187	128	128	150	146	186	184	121	117	117	113	172	166	162	158	182	182	-9	-9	172	166
BF_004	25	213	203	190	188	128	128	146	146	188	188	119	119	115	115	172	170	159	158	182	182	110	104	166	166
BF_005	25	209	209	188	188	128	128	150	146	186	186	121	117	119	113	172	172	159	158	191	188	113	113	166	166
BF_006	25	211	209	188	184	128	128	147	146	190	186	119	115	115	115	172	172	162	156	191	191	110	110	172	166
BF_007	25	209	207	188	188	128	128	153	149	190	184	119	117	117	117	174	172	159	159	191	191	104	95	175	166
BF_008	25	213	203	190	188	128	128	146	146	188	184	119	119	119	115	172	170	159	158	-9	-9	104	95	166	166
BF_009	25	215	209	192	186	136	128	155	147	190	188	119	117	115	110	172	172	156	156	191	191	110	104	175	172
BF_010	25	211	209	192	192	128	128	149	149	190	188	123	117	117	117	172	172	159	156	191	191	101	95	172	166
BF_011	25	215	209	190	188	128	128	149	146	190	188	117	115	117	117	174	172	159	156	191	191	110	95	172	166
BF_012	25	211	211	188	184	130	128	152	152	190	184	119	117	117	115	172	170	162	156	191	191	104	104	166	166
BF15_3_001	25	211	211	192	192	128	128	147	149	184	186	117	123	117	121	172	172	156	159	191	191	95	101	166	172
BF15_3_002	25	197	205	194	194	128	130	146	146	192	196	119	123	115	115	164	174	162	165	191	191	104	104	172	172
BF15_3_003	25	205	209	188	188	128	128	153	153	184	188	119	119	115	123	172	172	162	162	191	204	104	107	166	172
BF15_3_004	25	209	209	188	188	128	128	150	153	184	184	117	121	113	119	166	172	158	159	188	191	104	113	166	166
BF15_3_005	25	191	211	188	194	128	130	152	156	184	190	117	119	115	117	170	170	156	162	191	191	104	107	166	166
BF15_3_006	25	209	213	187	190	128	128	150	153	184	184	117	121	113	119	172	172	158	162	182	182	113	113	166	172
BF15_3_007	25	205	211	184	188	128	134	152	152	190	192	117	119	115	117	166	166	156	162	191	191	95	104	166	166
BF15_3_008	25	209	209	188	190	128	128	146	150	186	186	117	121	113	119	166	172	158	159	188	191	104	113	166	166
BF15_3_009	25	209	213	187	188	128	128	150	153	184	186	117	121	113	117	172	172	159	162	182	182	95	113	166	172
BF15_3_010	25	201	205	188	188	128	128	147	150	188	198	117	117	115	117	174	174	162	162	182	194	101	110	166	172
BF15_4_011	25	209	211	188	188	128	130	152	152	190	192	117	119	115	117	166	170	162	162	191	191	95	107	166	166
BF15_4_012	25	209	209	188	190	128	128	146	150	184	186	117	121	113	117	172	172	158	159	188	191	95	104	166	166
TH_001	26	209	209	188	188	128	130	156	157	184	188	117	121	117	129	176	178	162	168	188	188	113	113	148	166
TH_002	26	209	209	184	188	128	130	148	156	188	188	117	121	117	117	176	178	168	168	191	194	113	113	148	172
TH_003	26	209	209	184	188	128	130	156	157	188	188	117	121	117	129	176	178	168	168	191	191	113	113	148	148
TH_004	26	209	209	188	188	128	128	157	158	184	188	121	121	117	119	176	176	168	168	191	191	113	113	172	172
TH_005	26	197	209	188	188	128	130	148	156	184	188	117	121	117	129	176	176	168	168	191	191	113	113	148	148
TH_006	26	197	209	188	188	128	130	156	158	184	188	119	121	117	119	176	178	168	168	191	191	113	113	148	166
TH_007	26	209	209	188	188	130	130	158	158	184	188	115	121	117	117	176	176	168	168	191	191	113	113	166	166
TH_008	26	209	209	188	188	130	130	158	158	184	188	115	121	117	129	176	176	168	168	191	191	113	113	148	148
TH_009	26	209	209	188	188	128	130	158	158	188	188	121	121	117	119	176	176	168	168	188	188	113	113	166	172
TH_010	26	209	209	184	188	128	130	148	158	184	188	121	121	117	129	176	178	168	168	191	191	113	113	148	148
TH_011	26	209	209	188	188	128	130	156	157	184	188	121	121	117	117	176	178	168	168	191	194	113	113	148	172
TH_012	26	209	209	188	188	130	130	148	156	184	188	115	119	117	119	176	176	168	168	191	191	113	113	148	166
TH_013	26	209	209	188	188	128	130	158	158	184	188	115	121	117	117	176	178	168	168	188	188	113	113	166	172
TH_014	26	209	209	188	188	128	130	157	158	184	188	117	121	117	129	176	178	162	168	191	191	113	113	148	166
TH_015	26	197	209	188	188	128	128	156	157	184	188	117	121	117	129	176	176	162	168	191	191	113	113	148	148
TH_016	26	209	209	188	188	128	130	148	158	184	188	117	121	117	117	178	178	168	168	191	191	113	113	148	172
TH_017	26	209	209	184	188	130	130	148	158	188	188	117	121	117	119	178	178	168	168	191	191	113	113	148	148
TH_018	26	209	209	188	188	128	128	157	158	184	188	115	121	117	117	176	176	168	168	194	194	113	113	172	172
TH_019	26	209	209	188	188	128	128	157	159	188	188	121	121	117	117	176	178	168	168	191	191	113	113	166	172
TH_020	26	209	209	184	188	128	130	156	157	188	188	121	121	117	129	176	178	162	168	191	191	113	113	148	166
TH_021	26	209	209	188	188	128	130	157	158	184	188	121	121	117	119	178	178	162	168	191	194	113	113	148	148
TH_022	26	197	209	184	188	128	130	156	157	184	188	121	121	117	129	176	178	168	168	188	188	113	113	148	148
TH_023	26	209	209	188	188	130	130	158	158	184	188	115	121	117	119	176	176	168	168	191	191	113	113	166	166
TH_024	26	209	209	188	188	128	130	157	158	184	188	121	121	117	117	176	176	168	168	191	191	113	113	166	172
H1	27	209	209	188	188	128	128	156	159	184	188	117	121	115	115	168	168	168	171	182	191	107	107	166	175
H10	27	209	209	188	188	128	128	156	160	184	184	121	121	115	115	168	176	168	171	191	194	95	95	166	175
H11	27	209	209	188	188	128	128	156	159	184	184	117	117	115	115	168	168	168	171	182	191	95	107	166	175
H12	27	195	197	188	188	128	128	156	160	184	184	117	121	115	115	168	176	168	168	194	194	95	95	166	166
H13	27	197	197	188	188	128	128	156	159	184	188	117	117	115	115	168	168	168	168	191	191	95	107	166	175
H14	27	197	209	188	188	128	128	156	159	184	184	117	117	115	115	168	168	168	171	191	191	95	107	166	175
H15	27	197	209	188	188	128	128	156	159	184	188	117	117	115	115	168	168	171	171	191	191	107	107	175	175
H16	27	195	209	188	188	128	128	156	159	184	184	121	121	115	115	168	176	168	171	191	194	95	113	166	166
H17	27	197	209	188	188	128	128	156	160	184	184	117	117	115	115	168	168	171	171	191	191	95	107	166	175
H18	27	195	209	188	188	128	128	156	159	184	184	121	121	115	115	168	176	168	168	191	194	95	95	166	175
H19	27	197	209	188	188	128	128	156	159	184	188	117	121	115	115	168	168	168	168	191	194	107	107	166	166
H2	27	195	209	188	188	128	128	156	159	184	184	121	121	115	115	168	176	168	171	191	194	95	113	166	166
H20	27	197	197	188	188	128	128	156	159	184	188	121	121	115	115	168	168	168	171	182	194	95	107	166	166
H21	27	197	209	188	188	128	128	156	159	184	184	117	121	115	117	168	168	168	171	194	194	95	107	166	175
H22	27	209	209	188	188	128	128	156	160	184	184	117	117	115	115	168	168	171	171	191	191	107	107	175	175
H23	27	195	197	188	188	128	128	159	159	184	188	117	121	115	115	168	178	158	171	191	194	95	113	166	166
H24	27	195	197	188	188	128	128	156	160	184	184	117	121	115	115	168	176	168	168	191	194	95	113	166	166
H25	27	195	209	188	188	128	128	156	160	184	184	121	121	115	115	168	176	168	168	191	194	95	95	166	175
H26	27	195	197	188	188	128	128	156	159	184	184	117	121	115	115	168	168	158	171	182	194	95	95	166	166
H27	27	209	209	188	188	128	128	159	160	184	188	117	121	115	115	168	168	168	171	191	194	107	113	166	175
H28	27	197	209	188	188	128	128	156	156	184	184	117	121	115	115	168	168	168	168	191	191	95	95	166	166
H29	27	197	197	188	188	128	128	156	159	184	188	121	121	115	115	168	168	168	171	182	194	95	107	166	166
H3	27	197	209	188	188	128	128	156	156	184	184	117	121	115	115	168	168	168	171	191	194	95	113	166	175
H30	27	197	197	188	188	128	128	159	159	184	184	117	117	115	115	168	176	168	171	191	194	95	95	166	166
PR_003	28	195	197	186	188	128	130	147	156	184	188	117	119	119	135	178	178	158	168	188	188	113	113	166	166
PR_004	28	197	209	184	186	128	128	147	156	184	188	119	121	115	135	168	168	159	168	191	194	113	113	166	175
PR_005	28	201	209	184	184	128	128	159	160	184	184	117	121	115	135	172	180	168	171	188	188	113	113	166	175
PR_006	28	209	209	184	184	128	128	156	159	184	188	117	117	115	139	176	178	168	168	188	191	113	113	166	175
PR_007	28	201	209	184	184	128	130	147	159	184	188	121	121	135	139	166	178	158	162	182	191	113	113	166	166
PR_009	28	195	209	184	184	128	128	159	159	184	188	119	121	117	141	168	178	158	162	191	191	113	113	166	172
PR_010	28	195	209	184	188	130	130	156	158	184	184	115	121	115	119	172	178	159	168	182	182	113	113	166	175
PR_011	28	195	209	184	184	128	128	156	157	184	184	119	121	115	115	166	168	162	168	182	194	113	113	172	172
PR_012	28	209	209	184	186	128	128	159	159	184	184	115	117	119	135	164	178	162	168	191	191	113	113	166	172
PR_013	28	201	209	184	186	128	130	156	159	184	184	117	121	115	157	166	178	162	168	182	191	113	113	166	175
PR_014	28	209	209	184	188	128	128	156	158	184	184	115	117	115	135	172	178	168	171	191	191	113	113	166	172
PR_015	28	209	209	184	186	128	130	158	159	184	188	117	121	135	137	168	174	168	171	182	182	113	113	172	175
PR_016	28	201	201	184	184	128	130	158	159	184	188	121	121	135	139	166	178	158	168	182	191	113	113	148	166
PR_017	28	209	209	184	184	128	128	159	159	184	184	115	117	119	133	166	174	158	168	191	191	113	113	166	172
PR_018	28	197	209	184	184	128	130	156	159	184	188	119	121	117	157	168	180	162	171	188	188	113	113	172	175
PR_019	28	201	209	184	184	130	130	156	156	184	184	119	121	117	135	168	178	158	168	182	191	113	113	148	166
PR_020	28	201	209	184	186	128	130	156	159	184	184	117	121	115	115	166	174	162	168	182	191	113	113	166	175
PR_021	28	195	209	184	184	128	130	147	159	184	188	115	121	117	131	166	176	159	171	191	191	113	113	172	175
PR_022	28	199	209	184	184	128	128	158	159	184	188	117	119	137	157	174	176	159	168	182	188	113	113	166	166
PR_023	28	209	209	184	184	128	130	156	156	184	184	119	121	135	157	168	178	168	171	182	191	113	113	148	166
PR_024	28	209	209	184	184	128	128	156	159	184	188	117	121	115	119	178	178	168	168	191	191	113	113	166	175
PR_025	28	197	209	184	184	128	128	156	159	184	184	115	117	119	133	166	174	162	168	191	191	113	113	166	172
PR_026	28	195	209	184	184	128	128	159	160	184	184	121	121	115	131	168	178	162	168	191	191	113	113	172	172
PR_027	28	209	209	184	186	128	130	156	159	184	188	117	119	119	157	168	178	168	171	182	182	113	113	175	175
AAG2_1	29	197	209	184	184	130	130	156	158	188	194	119	119	119	131	166	178	168	168	188	188	113	113	166	175
AAG2_3	30	197	209	184	184	130	130	156	158	188	194	119	119	119	131	166	178	168	168	188	188	113	113	166	175
AAG2_4	31	197	209	184	184	130	130	156	158	188	194	119	119	119	131	166	178	168	168	188	188	113	113	166	175
AAG2_6	32	197	209	184	184	130	130	156	158	188	194	119	119	119	131	166	178	168	168	188	188	113	113	166	175
AAG2_9	33	197	209	184	184	130	130	156	158	-9	-9	119	119	119	131	166	178	168	168	188	188	113	113	166	175
