# Supplementary material for: Genetic diversity of laboratory strains and implications for research: The case of Aedes aegypti
Source: PLoS Negl Trop Dis. 2019 Dec 9;13(12):e0007930. doi: 10.1371/journal.pntd.0007930 (PMC6922456; doi:10.1371/journal.pntd.0007930)
Supplement: S3 File — (TXT) [file pntd.0007930.s017.txt]

AC1	AC2	AC4	AC5	CT2	AG1	AG2	AG5	A1	A9	B3
Han_001	1	197	199	186	186	128	128	148	158	188	188	115	121	117	139	176	178	168	168	191	191	166	166
Han_002	1	195	199	184	186	128	128	156	160	188	188	121	121	-9	-9	176	176	158	162	191	194	166	175
Han_003	1	197	199	186	186	128	128	158	158	188	188	115	121	117	117	176	178	158	168	182	182	166	166
Han_004	1	197	199	186	186	128	128	156	158	184	188	121	121	139	141	176	176	158	168	191	191	166	166
Han_005	1	199	209	186	186	128	128	158	158	184	188	121	121	117	117	176	176	168	168	197	197	166	175
Han_006	1	197	197	184	186	130	130	156	158	188	188	115	119	117	151	176	178	168	168	182	182	166	166
Han_007	1	195	197	184	188	128	130	156	158	188	188	119	119	117	117	176	176	162	168	191	191	148	172
Han_008	1	195	195	186	186	128	130	158	158	184	188	115	115	117	125	178	178	168	168	182	191	166	172
Han_009	1	195	197	186	186	128	130	156	158	188	188	115	121	117	139	176	176	158	168	191	191	148	166
Han_010	1	199	199	184	186	128	128	156	158	188	188	119	119	117	117	176	178	157	168	191	191	166	166
Han_011	1	195	197	186	186	128	128	158	158	188	188	115	121	117	141	176	178	162	168	194	194	175	175
Han_012	1	199	209	186	186	128	128	158	158	188	188	115	115	117	117	176	178	168	168	191	191	166	166
Han_023	1	195	197	186	186	128	130	158	158	184	188	115	121	117	141	176	178	168	168	197	197	166	166
Han_024	1	195	197	184	186	128	128	158	158	188	188	119	121	117	139	176	176	157	168	182	182	166	166
Han_025	1	195	197	184	186	128	128	158	158	188	188	119	121	117	117	176	176	168	168	182	194	166	175
Han_026	1	195	197	186	186	128	130	158	158	188	188	115	121	117	117	176	178	162	168	182	194	166	175
Han_027	1	195	195	186	186	128	128	160	160	188	188	115	121	117	139	176	176	162	168	191	191	172	175
Han_028	1	197	197	186	186	128	130	147	158	184	184	115	121	117	141	178	178	157	168	197	197	166	166
Han_029	1	197	197	186	186	128	128	158	158	188	188	121	121	117	139	176	176	168	168	194	194	166	175
Han_030	1	197	199	186	186	128	128	158	158	184	184	115	121	117	117	178	178	168	168	191	191	166	175
Han_031	1	195	197	186	186	128	128	158	158	184	188	121	121	117	125	178	178	157	168	182	191	166	172
Han_032	1	195	199	184	186	128	128	158	160	184	184	119	121	117	139	178	178	168	168	194	194	166	166
Han_033	1	195	195	184	186	128	130	158	158	188	188	115	119	117	139	178	178	157	168	182	191	166	166
Han_034	1	195	209	186	186	128	130	158	158	184	188	115	121	139	145	176	178	168	168	194	194	166	175
Han_035	1	197	197	184	186	128	128	158	158	184	184	115	121	117	125	176	178	158	158	188	191	166	166
Han_036	1	197	197	184	186	128	130	148	158	188	188	115	119	117	141	174	176	168	168	191	191	166	166
Han_037	1	195	195	186	186	128	128	148	158	184	188	121	121	117	141	176	178	157	168	194	194	166	175
Han_049	1	195	199	186	186	128	128	156	158	184	188	115	121	-9	-9	176	176	162	168	191	194	166	175
Han_050	1	197	199	184	186	128	128	158	158	184	188	115	121	117	139	176	178	168	168	194	194	166	166
Han_051	1	195	195	184	186	128	128	158	158	184	184	115	121	117	139	176	176	162	168	197	197	172	175
Han_052	1	197	199	186	186	128	128	158	158	184	188	121	121	125	141	178	178	168	168	182	182	166	172
Han_053	1	195	197	184	186	128	128	156	158	188	188	115	121	117	117	176	178	168	168	182	182	166	172
Han_054	1	197	209	186	186	128	128	156	156	188	188	121	121	117	125	176	178	157	168	191	191	166	166
Han_055	1	195	197	186	188	128	128	158	158	188	188	115	121	117	151	176	178	157	168	182	191	166	166
Han_056	1	197	199	186	186	128	128	158	160	184	188	115	121	117	125	176	178	168	168	194	194	166	175
Han_057	1	197	209	186	186	128	128	158	158	184	184	115	121	117	139	176	176	157	168	191	191	166	166
Han_058	1	197	209	184	186	128	128	156	158	184	188	121	121	117	117	176	176	168	168	182	194	148	166
Han_059	1	197	199	184	184	128	128	158	158	184	184	121	121	117	151	178	178	168	168	182	191	166	175
Han_060	1	195	197	184	184	128	128	158	158	184	184	119	121	117	117	176	178	157	168	191	191	166	172
Han_061	1	195	199	184	184	128	130	156	158	188	188	119	121	117	139	178	178	158	168	182	182	166	175
Han_062	1	197	197	184	186	128	130	158	160	184	184	119	121	117	139	178	178	168	168	182	182	148	172
Han_063	1	195	199	184	184	128	128	158	158	184	188	119	121	117	117	176	176	168	168	-9	-9	166	172
Han_064	1	197	199	184	186	128	128	158	158	188	188	119	121	117	129	176	178	157	168	191	191	166	166
Han_065	1	195	197	184	186	128	128	158	158	188	188	115	121	117	117	176	178	162	168	194	194	166	175
Han_066	1	195	197	186	188	128	128	158	158	184	188	115	121	117	139	176	178	168	168	197	197	166	166
Han_067	1	197	199	186	186	128	128	158	158	188	188	121	121	117	117	176	178	157	168	191	191	166	166
Han_068	1	197	199	184	186	128	128	158	158	184	188	121	121	117	141	178	178	157	168	182	182	166	166
Han_069	1	197	209	184	184	128	128	156	158	188	188	119	121	117	117	176	178	168	168	182	194	148	166
Han_070	1	197	197	186	188	128	128	158	158	188	188	115	121	117	151	176	178	168	168	197	197	166	166
Han_071	1	195	209	184	186	128	128	156	158	188	188	115	119	117	117	176	176	168	168	197	197	166	166
Han_072	1	197	199	184	186	128	128	158	158	184	188	115	121	117	117	176	178	157	168	191	191	166	166
Han_073	1	197	199	184	186	128	128	158	160	184	188	121	121	117	141	176	178	168	168	182	182	166	166
Han_074	1	195	199	184	186	128	128	158	160	188	188	119	121	117	139	176	178	168	168	194	197	166	175
Han_075	1	197	199	184	184	128	128	158	158	184	188	119	121	117	117	176	176	168	168	182	182	166	166
Han_401	4	195	197	184	186	128	130	156	158	184	188	119	119	117	141	176	176	168	168	194	194	148	175
Han_402	4	197	197	186	186	128	130	158	158	184	184	115	121	117	139	178	178	168	168	-9	-9	166	175
Han_403	4	197	197	184	186	128	130	158	160	184	188	115	119	117	141	176	178	168	168	191	191	148	166
Han_404	4	195	197	186	186	128	130	156	156	188	188	121	121	141	141	178	178	168	168	194	194	148	175
Han_405	4	197	199	186	186	128	130	158	158	184	188	115	121	117	145	178	178	168	168	194	194	148	175
Han_406	4	199	209	186	186	128	128	147	156	188	188	115	121	117	145	178	178	168	168	194	194	166	172
Han_407	4	197	197	184	186	128	130	158	158	188	188	119	121	117	131	176	178	168	168	182	182	148	166
Han_408	4	195	199	186	186	128	128	156	160	184	188	115	119	117	151	176	176	168	168	194	194	166	175
Han_409	4	197	209	186	186	128	130	158	158	184	188	115	115	117	125	176	176	158	168	182	182	166	166
Han_410	4	195	197	186	186	128	130	147	158	184	188	115	121	117	145	176	178	168	168	182	194	148	166
Han_411	4	195	197	184	186	128	130	158	160	184	188	115	119	117	141	176	178	168	168	191	191	166	166
Han_412	4	197	199	184	186	128	128	147	158	188	188	119	121	117	141	176	176	158	168	194	194	166	166
Han_413	4	197	197	186	188	128	130	147	158	184	188	119	121	117	131	176	178	168	168	-9	-9	148	166
Han_414	4	197	197	184	186	128	128	158	160	184	188	119	121	117	141	176	178	168	168	197	197	166	166
Han_415	4	195	197	184	186	128	130	158	158	184	184	119	121	117	125	178	178	168	168	194	194	166	175
Han_416	4	197	209	184	186	128	130	158	158	184	188	119	121	117	125	178	178	168	168	191	191	166	166
Han_417	4	195	197	186	186	128	128	156	158	184	188	121	121	117	125	178	178	158	168	182	191	166	166
Han_418	4	197	199	184	186	128	130	158	158	184	184	115	121	117	125	176	176	162	168	182	197	166	166
Han_419	4	197	199	184	186	128	128	156	158	188	188	119	121	117	125	178	178	168	168	182	191	166	166
Han_420	4	197	209	184	188	128	128	147	158	184	188	119	119	117	139	178	178	158	162	194	194	166	166
Han_421	4	197	199	184	184	128	130	156	158	184	188	119	121	117	139	176	178	157	168	194	194	148	166
Han_422	4	197	199	186	186	128	130	158	158	184	188	121	121	117	145	178	178	168	168	194	194	148	166
Han_423	4	199	209	186	186	128	128	156	158	184	188	115	121	117	151	176	176	168	168	191	191	166	166
Han_424	4	195	197	184	184	128	128	156	160	188	188	119	121	117	117	178	178	168	168	194	194	166	175
Han_901	5	197	197	184	186	128	128	156	160	184	188	121	121	117	117	176	176	157	168	-9	-9	166	166
Han_902	5	209	209	184	186	128	128	158	160	184	188	115	121	141	141	178	178	157	157	194	194	166	166
Han_903	5	197	197	184	186	130	130	156	158	188	188	119	121	117	117	-9	-9	168	168	-9	-9	166	166
Han_904	5	195	197	184	184	128	128	158	158	184	188	119	121	117	117	176	176	157	168	182	182	166	166
Han_905	5	199	209	184	186	128	130	156	156	188	188	115	121	117	141	178	178	168	168	197	197	148	166
Han_906	5	195	197	186	188	128	130	156	158	184	188	119	121	117	139	176	178	168	168	194	194	148	166
Han_907	5	197	197	184	186	128	130	160	160	184	188	119	121	117	139	176	178	162	168	197	197	166	166
Han_908	5	197	197	186	186	128	128	158	158	184	188	115	119	117	125	178	178	157	168	191	191	166	166
Han_909	5	197	197	184	186	128	128	156	160	184	188	115	121	117	117	176	178	168	168	194	194	166	166
Han_910	5	195	197	184	186	130	130	156	158	184	188	119	121	117	125	178	178	168	168	197	197	166	166
Han_911	5	197	197	184	186	128	130	156	158	184	188	115	121	117	139	178	178	157	168	197	197	166	166
Han_912	5	195	197	186	186	128	130	156	158	188	188	115	121	117	139	178	178	168	168	182	182	166	175
Han_913	5	195	195	186	186	128	128	156	158	188	188	115	121	117	141	176	178	157	168	191	191	166	166
Han_914	5	197	197	184	186	128	130	156	156	188	188	121	121	117	125	176	176	157	168	191	191	148	166
Han_915	5	197	197	184	186	128	130	160	160	184	184	119	121	117	117	176	176	162	168	197	197	166	166
Han_916	5	195	197	184	186	128	128	158	158	184	184	121	121	117	141	176	176	157	168	197	197	166	166
Han_917	5	197	197	184	186	128	130	156	158	184	188	121	121	117	117	176	178	168	168	194	194	166	166
Han_918	5	195	197	186	188	128	130	156	158	184	188	119	121	117	117	176	178	168	168	182	182	166	166
Han_919	5	197	197	184	186	128	128	158	158	184	184	115	121	117	125	176	178	157	168	194	197	166	166
Han_920	5	195	197	184	186	128	128	156	160	184	188	115	121	117	145	174	176	157	168	182	194	166	172
Han_921	5	195	197	186	186	128	128	158	158	188	188	119	121	141	145	176	178	157	168	182	182	166	166
Han_922	5	197	197	186	186	128	130	158	158	184	184	115	121	117	139	176	178	157	168	194	197	166	166
Han_923	5	197	199	184	186	128	128	156	160	184	188	119	121	117	117	176	178	157	168	191	191	166	166
Han_924	5	195	199	186	186	128	128	156	158	188	188	119	121	117	141	178	178	157	168	194	194	166	166
Han_925	5	197	209	184	186	128	130	158	160	184	188	121	121	117	117	176	176	168	168	191	191	148	166
Han_926	5	197	197	186	186	128	130	156	156	188	188	115	121	117	117	178	178	168	168	182	182	166	166
Han_927	5	195	209	186	188	128	128	156	156	188	188	115	121	117	141	178	178	157	162	191	191	166	166
Han_928	5	199	209	184	186	128	128	156	158	184	188	119	121	125	141	178	178	157	168	194	194	166	166
Han_929	5	197	199	184	184	128	128	158	160	184	184	119	121	125	141	176	176	168	168	191	191	166	172
Han_930	5	197	199	186	186	128	128	158	160	188	188	115	121	117	125	176	176	157	168	191	191	166	166
Han_931	5	199	209	186	186	128	130	158	160	188	188	119	121	117	141	176	178	168	168	197	197	166	166
Han_932	5	197	197	184	184	128	130	156	158	184	188	119	121	117	141	178	178	168	168	197	197	166	166
Han_933	5	197	197	184	186	128	130	156	158	184	188	119	121	117	145	176	176	168	168	182	182	166	172
Han_934	5	195	199	186	186	128	128	156	158	188	188	119	121	117	125	178	178	157	168	191	191	166	166
Han_935	5	197	199	184	184	128	130	158	160	184	188	119	119	117	125	176	178	168	168	197	197	166	166
Han_936	5	195	197	186	186	128	128	158	158	184	188	115	115	117	125	176	176	168	168	182	182	166	166
Han_937	5	195	197	186	186	128	130	156	158	184	188	119	119	117	117	176	178	168	168	182	182	166	175
Han_938	5	195	197	184	186	128	130	156	158	184	188	119	121	117	117	176	178	157	168	191	191	166	166
Han_939	5	197	197	186	186	128	130	156	158	184	188	115	121	117	141	176	178	168	168	194	194	166	166
Han_940	5	197	197	186	186	128	128	-9	-9	184	188	115	121	117	117	176	176	168	168	191	191	166	175
Han_1501	7	195	197	184	186	128	130	158	160	188	188	115	115	117	141	174	176	157	157	182	197	166	175
Han_1502	7	197	209	186	186	128	128	156	160	184	188	115	121	139	141	176	178	157	157	197	197	166	166
Han_1503	7	197	209	186	186	128	130	156	160	184	188	115	115	117	139	176	178	168	168	197	197	166	166
Han_1504	7	197	197	184	186	128	130	156	158	184	188	119	121	117	117	176	178	168	168	194	194	148	175
Han_1505	7	195	197	184	184	128	130	158	160	184	188	119	119	117	141	174	176	157	168	182	197	166	175
Han_1506	7	195	197	186	186	128	128	156	160	188	188	115	121	139	141	176	176	168	168	182	197	172	175
Han_1507	7	197	209	186	186	128	128	156	158	184	188	115	121	117	141	176	178	157	168	197	197	166	166
Han_1508	7	197	209	186	186	128	130	156	158	184	184	115	115	117	139	176	176	157	168	194	194	166	166
Han_1509	7	195	197	186	186	128	130	156	158	184	184	115	115	139	141	176	178	157	162	182	197	166	175
Han_1510	7	197	197	186	186	128	130	158	158	188	188	115	121	117	141	176	178	162	168	197	197	166	175
Han_1511	7	195	195	186	186	128	128	158	160	184	188	115	115	139	139	174	176	157	162	194	194	166	172
Han_1512	7	197	197	184	186	130	130	160	160	184	188	115	119	117	141	176	178	157	168	197	197	166	166
Han_1513	7	197	197	186	186	128	130	156	160	188	188	115	115	117	125	176	178	168	168	191	197	148	166
Han_1514	7	195	197	184	186	128	130	158	160	184	184	115	119	117	125	176	176	168	168	194	194	148	172
Han_1515	7	197	209	186	186	128	128	158	160	184	188	115	115	125	125	176	178	168	168	191	197	166	172
Han_1516	7	195	195	186	186	128	128	158	160	184	184	115	115	139	141	176	178	157	168	194	197	166	172
Han_1517	7	195	209	184	186	128	128	158	160	184	184	119	121	117	139	176	178	168	168	182	197	175	175
Han_1518	7	197	197	186	186	128	128	158	160	184	184	115	115	125	141	174	176	162	168	194	197	166	172
Han_1519	7	195	209	184	186	128	128	158	160	184	184	119	121	117	141	178	178	168	168	182	197	175	175
Han_1520	7	197	197	186	186	128	128	156	158	184	188	115	121	117	139	176	176	168	168	182	182	166	166
Han_1521	7	197	209	184	184	128	128	157	157	188	188	119	121	117	125	178	178	157	168	197	197	166	175
Han_1522	7	197	197	184	186	128	130	156	160	188	188	121	121	139	141	176	176	162	168	197	197	166	166
Han_1523	7	197	209	184	186	128	128	156	158	188	188	115	121	117	141	176	178	157	168	197	197	166	166
Han_1524	7	195	197	184	184	128	130	160	160	184	184	119	121	117	141	174	176	157	157	182	194	166	175
Han_1525	7	209	209	186	186	128	128	158	160	184	188	115	121	125	125	178	178	157	168	197	197	166	172
Han_1526	7	195	197	184	186	128	130	156	160	184	184	115	121	117	125	176	176	168	168	194	194	148	172
Han_1527	7	195	197	184	186	128	130	158	158	184	188	121	121	117	117	178	178	168	168	194	194	148	175
Han_1528	7	197	197	184	186	128	130	156	160	184	188	115	121	125	141	176	178	162	168	197	197	166	175
Han_1529	7	197	199	184	186	128	130	156	160	184	188	115	121	125	141	178	178	168	168	182	182	166	175
Han_1530	7	195	209	184	184	128	128	156	158	184	188	119	121	125	141	176	178	157	168	194	194	166	166
Han_1531	7	195	197	184	184	128	130	160	160	184	184	119	121	117	141	176	178	157	157	197	197	166	175
Han_1532	7	197	197	184	186	128	130	156	160	184	188	115	121	117	141	176	176	162	168	197	197	166	175
Han_1533	7	195	197	186	186	128	130	158	160	184	184	115	121	117	139	174	178	157	162	182	194	166	166
Han_1534	7	195	197	184	184	128	130	160	160	184	184	119	121	125	139	176	176	157	168	194	194	148	166
Han_1535	7	197	209	186	186	128	128	157	157	184	184	115	121	117	139	176	176	157	168	191	191	166	166
Han_1536	7	199	199	184	184	128	130	160	160	188	188	119	121	117	141	178	178	168	168	197	197	148	166
Han_1537	7	197	209	184	186	128	130	158	160	188	188	121	121	139	141	176	178	168	168	197	197	166	172
Han_1538	7	197	209	186	186	128	128	158	158	184	188	115	119	117	117	176	178	157	168	182	182	166	172
Han_1539	7	197	197	184	186	128	128	158	160	184	184	115	121	125	139	176	176	168	168	194	194	172	172
Han_1540	7	195	197	184	184	128	128	160	160	184	184	119	121	141	141	174	176	157	168	194	197	166	166
Han_1601	8	197	209	186	186	128	128	158	158	184	188	115	115	117	125	178	178	158	168	194	197	148	166
Han_1602	8	195	209	186	186	128	128	158	160	184	188	115	121	117	125	176	176	168	168	197	197	172	175
Han_1603	8	197	197	184	186	128	128	160	160	184	188	115	115	125	139	174	176	168	168	197	197	166	172
Han_1604	8	197	197	186	186	128	130	158	160	184	188	119	121	117	125	174	178	158	168	197	197	166	166
Han_1605	8	197	209	186	186	130	130	158	160	184	188	115	115	125	141	176	176	158	168	191	191	166	166
Han_1606	8	197	197	184	186	128	128	156	158	184	188	119	121	139	141	176	178	168	168	182	197	166	166
Han_1607	8	195	195	184	186	128	128	158	158	184	188	115	119	117	141	176	178	158	158	182	182	175	175
Han_1608	8	199	209	184	186	128	128	156	160	184	188	119	121	141	141	174	178	158	158	197	197	166	166
Han_1609	8	197	197	186	186	128	128	160	160	184	188	115	115	117	117	176	176	168	168	194	194	166	175
Han_1610	8	209	209	186	186	128	128	156	158	184	188	115	121	117	117	178	178	162	168	194	197	166	172
Han_1611	8	197	197	186	186	128	130	160	160	184	184	115	115	139	141	176	176	158	162	191	191	166	166
Han_1612	8	197	197	184	184	128	130	158	160	184	188	115	119	125	141	178	178	158	168	191	191	166	172
Han_1613	8	195	199	184	186	128	130	156	160	184	188	115	119	117	117	176	176	158	168	197	197	166	175
Han_1614	8	197	197	184	186	128	130	160	160	184	184	119	121	125	141	174	174	168	168	182	182	148	166
Han_1615	8	195	197	184	186	128	128	160	160	188	188	115	115	139	141	174	178	158	158	194	194	166	166
Han_1616	8	195	197	184	186	128	128	156	160	188	188	115	115	141	141	174	178	158	158	182	197	166	166
Han_1617	8	197	209	184	186	128	128	158	160	188	188	115	119	117	139	176	178	158	162	194	197	166	172
Han_1618	8	197	197	184	186	128	128	158	160	184	188	115	119	125	141	176	176	162	168	191	191	172	172
Han_1619	8	199	199	184	184	130	130	156	158	188	188	115	121	141	141	176	178	168	168	197	197	148	166
Han_1620	8	197	197	186	186	128	128	156	160	184	188	115	119	117	125	176	178	168	168	197	197	166	172
Han_1621	8	195	197	186	186	128	130	158	158	184	188	121	121	117	141	176	178	168	168	194	197	148	166
Han_1622	8	197	197	184	184	130	130	158	160	184	188	119	119	117	139	178	178	168	168	197	197	166	166
Han_1623	8	197	197	184	186	128	128	156	160	188	188	115	115	139	141	176	178	158	168	194	194	166	166
Han_1624	8	195	197	184	186	128	130	156	160	184	188	119	121	117	117	178	178	168	168	197	197	166	175
Han_1625	8	197	197	184	186	128	130	160	160	184	188	115	119	117	141	174	178	168	168	194	197	166	166
Han_1626	8	197	197	184	186	128	130	160	160	184	184	121	121	125	141	174	176	158	168	182	194	166	166
Han_1627	8	197	209	186	186	128	128	156	160	184	188	115	119	125	125	176	178	168	168	182	182	172	172
Han_1628	8	195	209	184	186	128	128	158	160	184	188	115	121	117	141	176	178	158	168	197	197	166	175
Han_1629	8	197	197	184	186	128	130	158	160	184	188	115	121	117	141	178	178	168	168	194	197	166	175
Han_1630	8	195	209	186	186	128	128	158	160	188	188	121	121	117	141	176	178	158	168	194	194	166	166
Han_1631	8	197	197	184	186	128	130	158	160	184	184	115	121	117	125	176	176	158	168	191	197	166	166
Han_1632	8	209	209	186	188	128	128	158	158	184	184	119	121	125	145	176	178	158	168	194	197	166	172
Han_1633	8	197	197	184	184	130	130	156	158	184	184	115	121	117	141	178	178	168	168	197	197	166	166
Han_1634	8	197	197	184	186	130	130	156	160	184	188	115	121	117	117	176	178	162	168	191	197	166	166
Han_1635	8	197	197	184	184	128	128	156	158	188	188	119	121	125	141	176	178	158	168	197	197	166	172
Han_1636	8	197	197	184	186	128	130	156	156	184	188	115	121	125	141	176	176	158	168	191	191	166	166
Han_1637	8	197	209	184	184	128	130	156	158	188	188	119	121	125	141	178	178	158	158	197	197	148	166
Han_1638	8	197	209	186	188	128	128	156	158	188	188	119	121	117	125	176	178	158	168	194	197	166	172
Han_1639	8	195	209	184	186	128	128	160	160	184	188	121	121	117	125	176	176	158	168	182	197	166	175
Han_1640	8	195	197	184	186	128	130	156	160	184	188	115	121	139	141	176	178	158	162	194	194	166	166
Han_1641	8	209	209	184	184	128	128	156	158	188	188	115	121	139	141	176	178	158	168	197	197	166	172
Han_1642	8	195	197	184	188	128	130	158	160	188	188	119	119	117	141	176	178	158	168	191	191	148	175
Han_1645	8	199	209	184	186	128	128	156	158	184	188	115	121	125	141	178	178	168	168	197	197	166	172
Han_1646	8	197	197	186	188	128	130	158	158	184	184	115	119	117	141	176	178	158	162	194	197	166	166
Han_1647	8	197	197	184	186	128	128	156	160	184	188	119	121	125	141	174	178	168	168	194	194	166	166
Han_1648	8	197	197	184	184	128	128	158	160	184	188	119	121	117	125	178	178	158	168	194	197	166	172
Han_1649	8	195	209	186	188	128	128	158	160	184	188	119	121	117	117	176	178	158	168	197	197	166	175
Han_1650	8	197	209	184	184	128	128	156	156	188	188	121	121	125	125	174	176	158	168	194	194	166	172
HCM_001	2	195	197	184	184	128	128	158	160	184	188	115	115	117	117	176	176	168	168	191	191	172	172
HCM_002	2	197	209	184	184	128	128	156	161	184	188	117	117	117	117	176	178	168	168	191	194	148	166
HCM_003	2	197	211	184	184	128	128	156	158	184	188	115	119	117	117	172	176	168	168	194	197	166	175
HCM_004	2	197	209	184	186	128	128	156	160	184	188	115	121	117	117	178	180	168	168	191	191	148	166
HCM_005	2	197	197	184	184	130	130	158	162	194	198	121	121	117	117	176	178	168	168	191	191	148	148
HCM_006	2	195	197	184	188	128	130	156	158	188	196	121	121	117	149	172	178	158	168	191	191	166	166
HCM_007	2	197	211	184	184	128	128	156	158	184	188	115	121	119	127	176	178	158	168	191	194	148	166
HCM_008	2	209	209	184	188	128	130	148	156	188	188	115	121	115	149	178	178	168	168	182	191	172	172
HCM_009	2	197	209	184	186	128	128	156	156	184	188	115	121	115	117	176	178	168	168	191	194	166	172
HCM_010	2	195	209	184	184	128	128	158	158	188	194	115	117	117	119	178	178	168	168	191	191	148	172
HCM_011	2	197	209	188	188	130	130	158	158	194	196	117	121	115	131	178	180	158	168	188	191	166	166
HCM_012	2	197	211	184	184	128	128	156	158	184	188	121	121	117	121	176	178	168	168	191	194	166	175
HCM_023	2	195	209	184	184	128	130	158	158	184	188	115	115	117	117	172	180	168	168	191	191	166	172
HCM_024	2	195	197	184	184	128	130	147	156	184	188	115	119	111	117	172	178	168	168	194	194	148	175
HCM_025	2	197	211	184	188	130	130	156	160	184	188	115	119	117	125	176	180	168	168	197	197	148	148
HCM_026	2	197	209	184	184	128	130	161	161	188	188	115	121	115	117	178	178	168	168	191	191	148	166
HCM_027	2	195	197	184	184	128	130	147	163	188	194	117	119	115	117	176	178	162	168	191	191	166	166
HCM_028	2	197	197	184	188	128	128	160	163	188	194	115	119	117	121	172	178	168	168	191	191	148	175
HCM_029	2	197	197	184	184	130	130	148	159	184	194	121	121	117	125	172	178	162	168	188	191	175	175
HCM_030	2	195	197	184	188	128	130	156	160	188	194	119	121	117	117	176	178	162	168	194	194	166	166
HCM_031	2	195	197	184	184	128	130	156	156	184	188	115	119	117	125	176	178	168	168	191	191	166	172
HCM_032	2	197	209	184	184	128	128	156	158	188	194	115	119	117	117	176	176	168	168	191	191	166	166
HCM_033	2	197	209	184	186	128	128	156	156	188	194	115	121	119	125	168	178	168	168	194	194	172	172
HCM_034	2	197	209	184	188	128	128	148	156	188	188	121	121	117	135	172	176	162	168	182	182	148	172
HCM_035	2	195	197	184	188	128	130	148	156	188	188	119	121	117	131	172	178	168	168	191	191	166	172
HCM_036	2	197	197	184	184	128	128	156	158	184	188	121	121	117	121	176	178	158	168	191	191	148	166
HCM_037	2	197	209	184	184	128	130	156	158	184	194	115	123	117	117	172	178	168	168	194	194	148	172
HCM_057	2	197	197	188	188	128	130	156	158	184	194	115	119	125	125	172	180	168	168	188	191	166	166
HCM_058	2	197	209	184	186	128	130	158	163	184	188	119	123	117	117	172	172	168	168	191	191	175	175
HCM_059	2	197	209	184	184	128	128	157	158	188	188	115	117	127	149	176	178	168	168	191	197	166	172
HCM_060	2	195	197	186	188	128	128	156	158	188	188	115	115	117	117	178	180	168	168	191	191	172	175
HCM_061	2	195	197	186	186	130	130	156	158	184	188	121	121	115	125	178	178	168	168	191	191	148	172
HCM_062	2	195	209	184	184	128	130	156	160	184	184	115	117	117	117	176	178	168	168	191	191	172	172
HCM_063	2	195	209	184	188	128	128	158	160	184	184	117	121	117	119	176	176	168	168	191	194	148	166
HCM_064	2	195	197	184	184	128	128	156	158	184	188	117	119	111	117	172	178	168	168	182	194	148	172
HCM_065	2	197	197	184	188	128	130	159	163	184	188	115	121	117	131	168	178	168	168	191	191	175	175
HCM_066	2	197	197	184	184	128	128	159	159	188	188	115	119	117	117	172	176	158	168	191	197	166	166
HCM_083	2	197	211	188	188	130	130	156	160	188	188	115	121	117	125	176	180	168	168	197	197	148	148
HCM_084	2	197	209	184	188	130	130	156	158	188	188	115	121	117	121	172	176	158	162	194	197	148	175
HCM_085	2	195	197	184	186	128	130	147	156	184	188	117	119	117	137	172	178	168	168	182	194	166	175
HCM_086	2	197	197	184	188	128	130	158	159	184	188	115	121	117	117	176	178	168	168	191	194	148	172
HCM_087	2	197	211	184	188	130	130	156	160	184	188	115	119	117	131	176	176	168	168	191	191	148	166
HCM_088	2	197	209	184	188	128	130	158	160	184	188	115	119	117	117	172	178	168	168	188	188	172	175
HCM_089	2	195	197	184	184	128	128	156	160	184	184	115	117	111	117	176	176	168	168	191	191	172	172
HCM_090	2	197	197	184	188	128	128	156	156	184	188	115	121	117	121	172	172	162	168	191	191	175	175
HCM_091	2	195	197	184	184	128	130	156	162	184	198	115	121	117	131	178	180	168	168	194	194	166	166
HCM_092	2	197	209	186	186	128	130	156	158	184	184	119	123	117	117	172	178	168	168	191	191	175	175
HCM_093	2	197	209	184	184	128	130	156	159	188	194	115	119	117	117	178	178	165	168	194	194	166	172
HCM_094	2	195	209	184	184	128	130	158	158	188	194	115	117	111	117	176	178	168	168	191	191	172	172
HCM_095	2	195	197	186	188	128	128	147	156	184	188	119	121	117	117	176	178	168	168	191	194	172	172
HCM_096	2	197	197	184	184	128	130	159	163	188	188	119	119	117	149	172	178	168	168	188	188	166	175
HCM_097	2	197	197	184	188	128	128	156	163	184	188	115	121	117	131	172	178	162	168	191	191	148	175
HCM_098	2	197	197	184	186	128	130	157	159	188	188	119	121	125	125	172	178	165	168	191	194	166	172
HCM_099	2	197	197	184	184	128	130	156	156	184	188	121	121	131	149	176	180	162	168	191	191	148	175
HCM_401	3	195	197	184	188	128	130	154	154	188	188	115	115	117	149	178	178	168	168	194	194	148	172
HCM_402	3	195	197	184	188	128	130	154	156	188	188	115	121	117	131	172	178	168	168	182	194	166	172
HCM_403	3	195	195	186	188	128	130	156	156	188	188	115	119	117	117	172	178	168	168	182	182	172	172
HCM_404	3	197	209	184	184	128	128	156	158	184	188	115	115	139	149	174	178	168	168	188	194	166	172
HCM_405	3	197	209	186	186	128	130	156	156	184	184	119	121	113	149	174	178	168	168	191	191	148	148
HCM_406	3	197	209	184	186	128	128	154	156	184	188	115	121	117	139	178	178	168	168	188	191	172	172
HCM_407	3	197	209	184	184	128	128	158	161	184	188	115	119	117	149	168	178	168	168	188	191	148	172
HCM_408	3	195	195	184	188	128	128	156	158	188	188	115	121	117	125	174	178	168	168	191	194	172	172
HCM_409	3	197	197	184	186	130	130	154	156	188	188	115	119	117	117	178	178	168	168	191	191	166	172
HCM_410	3	195	195	184	188	128	128	156	158	188	188	115	121	117	117	178	178	168	168	191	191	172	172
HCM_411	3	197	197	184	186	128	130	158	158	188	188	115	121	117	117	178	178	168	168	191	191	148	172
HCM_412	3	195	197	184	184	128	128	154	156	188	188	115	115	117	139	174	178	168	168	194	194	166	166
HCM_413	3	195	195	188	188	128	130	156	158	188	196	121	121	117	129	172	178	168	168	182	191	166	172
HCM_414	3	197	209	188	188	128	130	156	156	188	188	115	121	117	117	178	178	168	168	182	182	172	172
HCM_415	3	197	197	186	188	128	130	156	158	188	188	119	121	117	117	172	178	168	168	191	191	166	172
HCM_416	3	197	197	184	188	130	130	154	158	188	188	121	121	117	131	178	178	168	168	191	194	166	172
HCM_417	3	195	197	184	188	128	128	156	158	184	188	115	121	117	117	172	172	168	168	191	191	166	172
HCM_418	3	195	197	188	188	128	130	156	156	188	188	115	121	117	117	178	178	168	168	182	194	166	172
HCM_419	3	197	209	184	188	128	130	156	158	184	188	119	121	115	149	176	178	162	168	191	191	166	172
HCM_420	3	197	197	184	186	128	128	154	158	188	188	115	115	117	149	178	178	168	168	191	191	175	175
HCM_421	3	195	209	184	188	128	128	156	158	188	188	121	121	117	117	172	178	168	168	182	182	172	172
HCM_422	3	197	197	184	188	130	130	156	158	188	188	121	121	117	117	178	178	168	168	191	191	166	172
HCM_423	3	197	209	184	188	128	130	158	159	184	188	119	121	117	149	172	176	168	168	191	191	172	172
HCM_424	3	-9	-9	184	186	128	128	-9	-9	188	188	115	115	117	117	178	178	168	168	188	194	172	172
HCM_901	6	195	195	186	188	128	130	156	158	188	188	121	121	115	139	172	172	168	168	191	191	166	172
HCM_902	6	197	209	184	184	128	130	156	158	184	188	121	121	117	117	172	178	168	168	191	191	148	166
HCM_903	6	197	209	184	188	128	130	154	156	188	188	115	121	117	125	172	178	168	168	191	191	148	148
HCM_904	6	195	195	184	188	128	128	154	158	188	188	121	121	117	117	178	178	168	168	191	191	172	172
HCM_905	6	197	197	184	188	130	130	156	158	188	196	115	121	117	149	172	178	168	168	182	191	148	172
HCM_906	6	197	197	184	188	130	130	158	159	184	196	119	121	117	117	178	178	168	168	191	191	172	172
HCM_907	6	197	209	184	188	128	130	156	158	184	196	115	121	115	149	178	178	168	168	182	194	172	172
HCM_908	6	197	209	184	188	130	130	154	158	188	188	121	121	115	117	-9	-9	168	168	188	191	-9	-9
HCM_909	6	195	209	184	188	128	130	154	156	184	188	119	121	117	139	172	174	168	168	188	188	148	172
HCM_910	6	195	197	184	188	128	128	154	158	188	196	115	121	115	117	172	178	162	168	182	191	166	166
HCM_911	6	195	209	184	184	128	128	156	158	188	188	115	121	117	117	176	178	162	168	182	191	166	172
HCM_912	6	197	197	184	186	130	130	156	158	184	188	119	121	117	117	172	178	168	168	191	191	148	172
HCM_913	6	195	197	184	188	128	130	154	154	188	188	115	121	115	117	176	178	168	168	182	191	148	166
HCM_914	6	197	209	184	188	128	130	154	156	188	188	115	121	115	117	176	178	168	168	191	191	148	148
HCM_915	6	197	209	184	184	128	130	156	156	184	184	121	121	117	117	172	178	168	168	191	191	148	166
HCM_916	6	195	209	186	188	128	128	156	158	188	188	119	121	131	139	172	178	162	168	182	191	166	166
HCM_917	6	195	209	184	188	128	128	156	158	188	188	115	121	117	117	176	178	162	168	191	191	166	172
HCM_918	6	197	209	184	188	128	130	154	154	188	188	115	121	117	125	172	178	168	168	191	191	148	148
HCM_919	6	197	209	184	186	130	130	158	159	184	188	121	121	115	117	172	178	168	168	191	191	148	172
HCM_920	6	195	209	184	186	128	130	154	158	188	188	119	121	115	117	172	176	168	168	191	191	166	166
HCM_921	6	195	197	184	186	128	130	156	158	188	188	115	119	117	117	172	174	168	168	182	191	166	172
HCM_922	6	197	197	186	188	128	128	154	158	188	188	115	119	115	117	176	178	168	168	191	191	175	175
HCM_923	6	195	197	184	184	128	130	156	158	188	196	121	121	117	117	174	174	168	168	182	191	172	172
HCM_924	6	195	195	184	186	128	130	156	158	188	188	115	119	131	139	172	172	168	168	182	182	148	172
HCM_925	6	195	195	184	184	128	130	154	158	188	188	115	115	117	139	172	176	168	168	191	191	166	172
HCM_926	6	195	197	184	186	128	130	154	154	188	188	115	121	117	149	178	178	168	168	182	191	166	166
HCM_927	6	197	209	184	186	128	130	156	156	184	184	119	121	117	117	172	172	168	168	191	191	148	166
HCM_928	6	195	209	184	186	128	128	156	158	188	196	115	119	117	131	178	178	168	168	182	182	172	172
HCM_929	6	195	209	184	184	128	128	158	158	188	188	121	121	117	117	178	178	162	168	182	191	166	172
HCM_930	6	195	209	184	184	128	128	158	158	188	188	115	121	117	129	178	178	162	168	182	191	166	172
HCM_931	6	195	195	184	184	128	128	156	158	188	188	121	121	117	117	178	178	168	168	191	191	166	166
HCM_932	6	195	197	184	186	130	130	154	158	188	188	115	119	115	131	172	178	168	168	191	191	148	166
HCM_933	6	195	197	184	186	128	128	154	158	188	196	115	119	149	149	172	172	168	168	191	191	172	175
HCM_934	6	195	195	184	186	128	128	156	156	184	188	115	119	115	117	176	178	168	168	182	191	166	166
HCM_935	6	197	197	184	186	130	130	156	156	184	184	119	121	117	117	172	178	168	168	191	191	148	172
HCM_936	6	195	209	184	186	128	128	156	158	184	188	119	121	117	129	178	178	168	168	182	191	172	172
HCM_937	6	195	197	184	186	128	130	156	156	184	188	115	119	115	117	176	178	168	168	182	191	148	166
HCM_938	6	195	197	184	186	128	130	156	158	188	188	121	121	115	131	172	174	168	168	191	191	172	172
HCM_939	6	195	197	186	188	128	130	154	158	188	188	121	121	117	149	178	178	168	168	182	191	166	166
HCM_940	6	195	197	188	188	128	130	154	158	188	188	121	121	115	149	172	178	168	168	191	191	166	166
HCM_1601	9	195	197	186	186	128	130	154	156	188	188	119	119	129	139	178	178	168	168	182	191	166	172
HCM_1602	9	197	197	186	186	130	130	154	161	184	188	119	121	129	149	178	178	168	168	191	191	166	172
HCM_1603	9	195	195	184	186	128	128	156	158	188	188	115	121	121	139	178	178	168	168	191	191	166	172
HCM_1604	9	195	197	184	184	128	128	156	158	188	188	121	121	121	121	178	178	162	168	191	191	166	172
HCM_1605	9	195	195	184	186	128	128	154	158	188	188	115	121	139	139	178	178	168	168	182	191	172	172
HCM_1606	9	195	195	184	186	128	128	158	158	188	188	119	121	125	125	172	172	168	168	182	191	172	175
HCM_1607	9	195	197	186	186	128	130	154	158	188	188	119	119	115	117	178	178	168	168	191	191	166	166
HCM_1608	9	195	197	186	188	128	130	154	158	188	188	119	121	117	139	172	178	168	168	191	191	148	166
HCM_1609	9	195	195	186	186	128	128	158	158	188	188	119	121	139	139	178	178	168	168	191	191	172	172
HCM_1610	9	195	195	184	186	128	128	158	158	188	188	119	121	117	125	172	178	168	168	191	191	172	172
HCM_1611	9	195	197	184	184	128	128	156	158	188	188	121	121	121	139	178	178	162	168	191	191	166	172
HCM_1612	9	195	195	184	186	128	130	156	158	184	188	115	119	117	139	172	178	168	168	191	191	148	172
HCM_1613	9	195	195	186	186	128	130	154	156	188	188	119	121	129	149	178	178	162	168	191	191	172	172
HCM_1614	9	195	195	184	186	128	130	158	158	188	188	119	121	139	149	172	178	168	168	191	191	148	175
HCM_1615	9	195	195	184	186	128	128	156	158	184	188	119	121	117	117	172	172	168	168	188	191	172	172
HCM_1616	9	195	195	184	186	128	128	158	158	188	188	119	121	117	117	172	176	162	168	182	191	166	172
HCM_1617	9	197	197	184	186	130	130	156	156	184	188	119	121	115	117	178	178	168	168	188	191	148	172
HCM_1618	9	195	195	184	186	128	128	156	158	188	188	119	121	117	117	178	178	162	168	182	191	166	172
HCM_1619	9	195	195	186	186	128	128	158	158	188	188	119	121	129	139	176	178	162	168	182	191	166	172
HCM_1620	9	195	197	186	186	128	128	154	158	188	188	119	119	117	139	172	178	168	168	191	191	166	172
HCM_1621	9	195	195	184	188	128	128	158	158	188	188	121	121	117	139	172	176	168	168	182	191	166	172
HCM_1622	9	195	197	186	188	128	128	158	158	188	188	115	121	117	139	178	178	168	168	191	191	172	172
HCM_1623	9	195	195	184	188	128	128	156	157	188	188	121	121	117	131	168	172	168	168	182	191	172	172
HCM_1624	9	195	197	186	188	128	130	156	158	188	188	121	121	117	139	176	176	168	168	191	191	166	172
HCM_1625	9	195	197	184	188	128	128	156	158	188	188	121	121	117	131	168	172	168	168	182	188	172	175
HCM_1626	9	195	197	184	188	128	128	158	158	188	188	121	121	125	125	172	172	168	168	182	188	172	175
HCM_1627	9	195	197	186	188	128	128	158	158	188	188	119	121	117	139	172	178	168	168	191	191	166	172
HCM_1628	9	195	197	184	188	128	128	158	158	188	188	121	121	125	125	172	172	168	168	188	191	172	175
HCM_1629	9	195	195	186	186	128	128	154	156	188	188	115	119	115	129	172	176	168	168	191	191	172	172
HCM_1630	9	195	197	184	188	128	128	158	158	188	188	121	121	117	131	172	172	168	168	188	191	175	175
HCM_1631	9	195	195	184	186	128	130	156	158	188	188	115	121	121	121	172	178	168	168	191	191	172	172
HCM_1632	9	197	197	186	188	128	130	154	158	188	188	119	121	117	117	172	178	168	168	182	191	148	175
HCM_1633	9	195	195	186	188	128	128	156	156	188	188	119	121	117	129	172	178	168	168	182	191	172	172
HCM_1634	9	195	197	186	188	128	130	154	158	188	188	119	121	117	139	172	178	168	168	182	191	166	172
HCM_1635	9	197	197	186	188	128	130	158	158	188	188	119	121	117	129	172	178	168	168	182	191	148	175
HCM_1636	9	195	197	184	186	128	130	154	156	188	188	115	121	121	139	172	178	168	168	191	191	172	172
HCM_1637	9	195	197	186	188	128	128	154	158	188	196	119	121	115	117	176	178	168	168	191	191	166	166
HCM_1638	9	195	197	184	188	128	128	158	158	188	188	121	121	117	139	172	172	168	168	182	191	166	175
HCM_1639	9	197	197	186	188	128	130	158	158	188	188	119	121	117	129	172	178	168	168	182	191	148	175
HCM_1640	9	195	195	186	186	128	128	154	156	188	188	115	119	115	129	176	178	168	168	191	191	172	172
HCM_1701	10	195	197	186	186	128	128	158	158	188	188	119	121	125	125	172	178	168	168	191	191	172	175
HCM_1702	10	195	195	184	186	128	128	156	158	188	188	119	121	117	125	178	178	168	168	182	191	172	172
HCM_1703	10	195	195	186	186	128	128	154	156	188	188	119	119	117	117	178	178	162	162	191	191	172	172
HCM_1704	10	195	197	186	186	128	130	158	158	188	188	119	121	117	139	172	178	168	168	182	191	148	172
HCM_1705	10	195	195	184	186	128	128	154	158	188	188	119	121	117	139	172	178	168	168	191	191	172	172
HCM_1706	10	197	197	186	186	128	130	156	158	188	188	119	119	115	117	178	178	162	168	188	191	172	172
HCM_1707	10	195	197	186	186	128	128	154	158	188	188	119	119	115	117	172	172	168	168	182	191	172	172
HCM_1708	10	195	195	184	186	128	130	154	156	188	188	119	121	117	139	178	178	168	168	-9	-9	148	172
HCM_1709	10	195	197	184	186	128	128	154	158	188	188	121	121	117	139	176	178	162	168	191	191	166	172
HCM_1710	10	197	197	186	186	128	128	158	158	188	188	119	121	117	125	168	178	168	168	191	191	172	175
HCM_1711	10	195	197	184	186	128	130	158	158	188	188	119	121	129	139	172	172	168	168	191	191	148	172
HCM_1712	10	197	197	186	186	130	130	158	161	188	188	119	121	117	139	172	178	168	168	182	191	148	172
HCM_1713	10	195	197	184	184	128	128	156	156	184	188	121	121	117	125	172	172	162	168	191	191	172	175
HCM_1714	10	197	197	184	186	130	130	154	154	188	188	119	121	115	117	172	176	168	168	191	191	148	172
HCM_1715	10	195	197	184	186	128	130	154	154	188	188	119	121	117	131	176	178	168	168	191	191	148	172
HCM_1716	10	195	195	184	184	128	128	154	158	188	188	119	121	117	131	172	172	162	168	182	191	166	172
HCM_1717	10	195	195	186	186	128	130	154	156	188	188	119	119	117	139	172	178	168	168	191	191	166	166
HCM_1718	10	195	197	184	184	128	128	156	156	188	188	121	121	117	131	168	172	168	168	191	191	172	175
HCM_1719	10	195	197	184	186	128	130	158	158	188	188	119	121	117	117	176	178	168	168	182	191	148	172
HCM_1720	10	195	195	186	186	128	128	156	161	184	188	121	121	117	139	172	178	168	168	191	191	166	172
HCM_1721	10	195	197	186	188	128	128	154	156	188	188	119	121	115	129	172	172	168	168	191	191	172	172
HCM_1722	10	195	197	186	186	128	128	154	158	188	188	119	119	117	131	172	172	168	168	191	191	172	175
HCM_1723	10	195	197	186	188	130	130	154	158	188	188	119	121	117	117	172	178	168	168	191	191	148	166
HCM_1724	10	195	197	188	188	130	130	154	154	188	188	121	121	117	117	176	178	168	168	191	191	148	166
HCM_1725	10	197	197	186	188	128	130	154	158	188	188	121	121	117	125	172	172	168	168	188	191	148	175
HCM_1726	10	195	197	186	188	128	130	158	158	188	196	121	121	115	117	172	178	168	168	191	191	172	172
HCM_1727	10	195	197	184	188	128	128	156	158	188	188	121	121	117	117	178	178	168	168	191	191	166	172
HCM_1728	10	195	197	186	188	128	128	156	158	188	188	121	121	117	125	172	178	168	168	191	191	172	175
HCM_1729	10	195	197	186	186	128	128	158	158	188	188	115	119	117	129	172	172	162	168	191	191	172	172
HCM_1730	10	197	197	184	188	130	130	156	158	188	188	115	121	117	117	178	178	168	168	188	191	148	172
HCM_1731	10	195	195	188	188	128	128	154	158	188	188	121	121	115	117	172	172	162	168	191	191	166	172
HCM_1732	10	195	197	186	188	128	130	156	158	188	188	119	121	115	115	178	178	168	168	191	191	172	175
HCM_1733	10	195	195	186	186	128	128	156	158	188	188	119	119	125	131	172	172	162	168	182	188	172	172
HCM_1734	10	195	197	186	188	128	130	154	158	188	188	119	121	117	117	172	178	168	168	191	191	166	172
HCM_1735	10	197	197	184	186	128	130	154	158	188	188	115	121	117	129	172	178	168	168	191	191	148	172
HCM_1736	10	197	197	184	188	128	130	154	154	188	188	121	121	115	117	178	178	162	168	191	191	166	172
HCM_1737	10	195	197	184	188	128	130	156	158	188	188	121	121	117	139	172	176	162	168	191	191	148	172
HCM_1738	10	195	197	186	188	128	130	156	158	188	188	121	121	115	139	172	178	168	168	191	191	172	172
HCM_1739	10	195	197	186	188	128	130	156	158	188	188	119	121	117	131	172	176	168	168	188	191	166	172
HCM_1740	10	195	197	186	188	128	128	156	158	188	188	119	121	117	129	172	178	168	168	182	191	172	175
HCM_1741	10	195	197	184	184	128	130	154	156	188	188	121	121	115	121	172	178	168	168	191	191	172	172
HCM_1742	10	197	197	186	188	128	130	158	158	188	188	121	121	117	117	168	178	168	168	191	191	172	175
HCM_1743	10	197	197	184	188	130	130	154	158	188	188	121	121	131	139	178	178	168	168	188	191	148	172
HCM_1744	10	195	195	186	188	128	128	156	158	188	188	121	121	115	129	172	172	168	168	191	191	166	172
HCM_1745	10	195	197	186	188	128	128	158	158	188	188	119	121	117	117	172	178	168	168	191	191	166	172
HCM_1746	10	197	197	186	188	128	128	154	154	188	188	119	121	117	121	178	178	162	168	191	191	166	172
HCM_1747	10	195	197	186	188	128	130	154	158	188	188	119	121	117	131	172	176	168	168	191	191	148	172
HCM_1748	10	195	197	184	188	128	128	156	158	188	188	115	121	125	129	172	178	168	168	191	191	172	175
HCM_1749	10	195	209	184	188	128	128	156	158	188	188	121	121	115	139	172	172	168	168	188	191	172	175
HCM_1750	10	195	197	186	188	128	130	158	158	188	188	119	121	117	139	168	176	168	168	182	191	148	175
